# Supplementary material for: Understanding climate-sensitive diseases in Bangladesh using systematic review and government data repository
Source: PLoS One. 2025 Mar 19;20(3):e0313031. doi: 10.1371/journal.pone.0313031 (PMC11922245; doi:10.1371/journal.pone.0313031)
Supplement: S2 File — (XLSX) [file pone.0313031.s002.xlsx]

## Sheet: Sheet1
Supplementary table 17: Full search results and status of studies included in review
Sl No (1)	Author (2)	Publciation Year (3)	Title of the paper (4)	Publication Status (5)	DOI (6)	Final Status: Included or Excluded in This Paper (7)	Exclusion Level (if applicable) (8)	Reason for Exclusion (if applicable) (9)	Authors Who Extracted Data from Included Studies (10)	Date of data extraction (11)	Authors Who Excluded the Paper (if applicable) (12)
1	M. Hashizume, B. Armstrong, S. Hajat, Y. Wagatsuma, A. S. G. Faruque, T. Hayashi and D. A. Sack	2007	Association between climate variability and hospital visits for non-cholera diarrhoea in Bangladesh: Effects and vulnerable groups	Published	10.1093/ije/dym148	Included			Md. Nuruzzaman Khan and Md. Saiful Islam, checked by Md. Iqbal Kabir.	November, 2023
2	F. R. Chowdhury, Q. S. U. Ibrahim, M. S. Bari, M. M. J. Alam, S. J. Dunachie, A. J. Rodriguez-Morales and M. I. Patwary	2018	The association between temperature, rainfall and humidity with common climate-sensitive infectious diseases in Bangladesh	Published	https://dx.doi.org/10.1371/journal.pone.0199579	Included			Md. Nuruzzaman Khan and Md. Saiful Islam, checked by Md. Iqbal Kabir.	November, 2024
3	J. Wu, M. Yunus, P. K. Streatfield and M. Emch	2014	Association of climate variability and childhood diarrhoeal disease in rural Bangladesh, 2000-2006	Published	https://dx.doi.org/10.1017/S095026881300277X	Included			Md. Nuruzzaman Khan and Md. Saiful Islam, checked by Md. Iqbal Kabir.	November, 2025
4	S. A. Ashraf and M. Faruk	2018	Children's perspective on adaptation to heat waves and heavy precipitation in Dhaka, Bangladesh	Published	10.1016/j.proeng.2018.01.099	Included			Md. Nuruzzaman Khan and Md. Saiful Islam, checked by Md. Iqbal Kabir.	November, 2026
5	M. I. Kabir, M. B. Rahman, W. Smith, M. A. Lusha and A. H. Milton	2016	Climate change and health in Bangladesh: a baseline cross-sectional survey	Published	https://dx.doi.org/10.3402/gha.v9.29609	Included			Md. Nuruzzaman Khan and Md. Saiful Islam, checked by Md. Iqbal Kabir.	November, 2027
6	M. Ashrafuzzaman and G. L. Furini	2019	Climate change and human health linkages in the context of globalization: An overview from global to southwestern coastal region of Bangladesh	Published	https://dx.doi.org/10.1016/j.envint.2019.03.020	Included			Md. Nuruzzaman Khan and Md. Saiful Islam, checked by Md. Iqbal Kabir.	November, 2028
7	T. I. Emeto, O. A. Adegboye, R. A. Rumi, M. U. I. Khan, M. Adegboye, W. A. Khan, M. Rahman, P. K. Streatfield and K. M. Rahman	2020	Disparities in risks of malaria associated with climatic variability among women, children and elderly in the chittagong hill tracts of Bangladesh	Published	10.3390/ijerph17249469	Included			Md. Nuruzzaman Khan and Md. Saiful Islam, checked by Md. Iqbal Kabir.	November, 2029
8	P. F. D. Scheelbeek, M. A. H. Chowdhury, A. Haines, D. S. Alam, M. A. Hoque, A. P. Butler, A. E. Khan, S. K. Mojumder, M. A. G. Blangiardo, P. Elliott and P. Vineis	2017	Drinking Water Salinity and Raised Blood Pressure: Evidence from a Cohort Study in Coastal Bangladesh	Published	https://dx.doi.org/10.1289/EHP659	Included			Md. Nuruzzaman Khan and Md. Saiful Islam, checked by Md. Iqbal Kabir.	November, 2030
9	P. F. D. Scheelbeek, A. E. Khan, S. Mojumder, P. Elliott and P. Vineis	2016	Drinking Water Sodium and Elevated Blood Pressure of Healthy Pregnant Women in Salinity-Affected Coastal Areas	Published	https://dx.doi.org/10.1161/HYPERTENSIONAHA.116.07743	Included			Md. Nuruzzaman Khan and Md. Saiful Islam, checked by Md. Iqbal Kabir.	November, 2031
10	M. R. R. Talukder, S. Rutherford, D. Phung, M. Z. Islam and C. Chu	2016	The effect of drinking water salinity on blood pressure in young adults of coastal Bangladesh	Published	https://dx.doi.org/10.1016/j.envpol.2016.03.074	Included			Md. Nuruzzaman Khan and Md. Saiful Islam, checked by Md. Iqbal Kabir.	November, 2032
11	A. S. M. Abdullah, K. Dalal, A. Halim, A. F. Rahman and A. Biswas	2019	Effects of Climate Change and Maternal Morality: Perspective from Case Studies in the Rural Area of Bangladesh	Published	https://dx.doi.org/10.3390/ijerph16234594	Included			Md. Nuruzzaman Khan and Md. Saiful Islam, checked by Md. Iqbal Kabir.	November, 2033
12	M. A. Y. Sharker, S. Rheman, S. Hossain, Z. H. Mahmud, M. S. Islam, A. M. K. Uddin, M. Yunus, M. S. Osman, R. Ernst, I. Rector, C. P. Larson, S. P. Luby, H. P. Endtz and A. Cravioto	2009	Effects of local climate variability on transmission dynamics of cholera in Matlab, Bangladesh	Published	https://dx.doi.org/10.1016/j.trstmh.2009.04.016	Included			Md. Nuruzzaman Khan and Md. Saiful Islam, checked by Md. Iqbal Kabir.	November, 2034
13	A. Dewan, M. Hashizume, M. Rahman, A. Abu Yousuf, R. J. Corner, R. I. Shogib and F. Hossain	2017	Environmental change and Kala-Azar with particular reference to Bangladesh	Published	10.1007/978-3-319-47101-3_19	Included			Md. Nuruzzaman Khan and Md. Saiful Islam, checked by Md. Iqbal Kabir.	November, 2035
14	S. F. Rashid and S. Michaud	2000	Female adolescents and their sexuality: notions of honour, shame, purity and pollution during the floods	Published		Included			Md. Nuruzzaman Khan and Md. Saiful Islam, checked by Md. Iqbal Kabir.	November, 2036
15	B. Hossain, G. Shi, C. Ajiang, M. N. I. Sarker, M. S. Sohel, Z. Sun and A. Hamza	2022	Impact of climate change on human health: evidence from riverine island dwellers of Bangladesh	Published	https://dx.doi.org/10.1080/09603123.2021.1964447	Included			Md. Nuruzzaman Khan and Md. Saiful Islam, checked by Md. Iqbal Kabir.	November, 2037
16	M. Z. Hossain, S. Tong, M. AlFazal Khan and W. Hu	2020	Impact of climate variability on length of stay in hospital for childhood pneumonia in rural Bangladesh	Published	https://dx.doi.org/10.1016/j.puhe.2020.03.014	Included			Md. Nuruzzaman Khan and Md. Saiful Islam, checked by Md. Iqbal Kabir.	November, 2038
17	A. T. Nguyen, J. A. Grembi, M. Riviere, G. B. Heitmann, W. D. Hutson, T. S. Athni, A. Patil, A. Ercumen, A. Lin, Y. Crider, A. Mertens, L. Unicomb, M. Rahman, J. M. Colford, S. P. Luby, B. F. Arnold and J. Benjamin-Chung	2022	Influence of climate and environment on the efficacy of water, sanitation, and handwashing interventions on diarrheal disease in rural Bangladesh: a re-analysis of a randomized control trial	Published	https://dx.doi.org/10.1101/2022.09.25.22280229	Included			Md. Nuruzzaman Khan and Md. Saiful Islam, checked by Md. Iqbal Kabir.	November, 2039
18	J. Wu, M. Yunus, M. Ali, V. Escamilla and M. Emch	2018	Influences of heatwave, rainfall, and tree cover on cholera in Bangladesh	Published	https://dx.doi.org/10.1016/j.envint.2018.08.012	Included			Md. Nuruzzaman Khan and Md. Saiful Islam, checked by Md. Iqbal Kabir.	November, 2040
19	M. Chen, S. M. Atiqul Haq, K. J. Ahmed, A. H. M. B. Hussain and M. N. Q. Ahmed	2021	The link between climate change, food security and fertility: The case of Bangladesh	Published	https://dx.doi.org/10.1371/journal.pone.0258196	Included			Md. Nuruzzaman Khan and Md. Saiful Islam, checked by Md. Iqbal Kabir.	November, 2041
20	S. E. Kruger, P. A. Lorah and K. W. Okamoto	2022	Mapping Climate Change's Impact on Cholera Infection Risk in Bangladesh	Published	https://dx.doi.org/10.1101/2022.06.09.22276227	Included			Md. Nuruzzaman Khan and Md. Saiful Islam, checked by Md. Iqbal Kabir.	November, 2042
21	N. A. Molla, K. A. Mollah, W. Fungladda and P. Ramasoota	2014	Multidisciplinary household environmental factors: Influence on DALYs lost in climate refugees community	Published	10.1016/j.envdev.2013.09.006	Included			Md. Nuruzzaman Khan and Md. Saiful Islam, checked by Md. Iqbal Kabir.	November, 2043
22	M. R. Haque, N. Parr and S. Muhidin	2019	Parents' healthcare-seeking behavior for their children among the climate-related displaced population of rural Bangladesh	Published	https://dx.doi.org/10.1016/j.socscimed.2019.02.032	Included			Md. Nuruzzaman Khan and Md. Saiful Islam, checked by Md. Iqbal Kabir.	November, 2044
23	F. Matsuda, S. Ishimura, Y. Wagatsuma, T. Higashi, T. Hayashi, A. S. G. Faruque, D. A. Sack and M. Nishibuchi	2008	Prediction of epidemic cholera due to Vibrio cholerae O1 in children younger than 10 years using climate data in Bangladesh	Published	https://dx.doi.org/10.1017/S0950268807008175	Included			Md. Nuruzzaman Khan and Md. Saiful Islam, checked by Md. Iqbal Kabir.	November, 2045
24	S. Banu, W. Hu, Y. Guo, C. Hurst and S. Tong	2014	Projecting the impact of climate change on dengue transmission in Dhaka, Bangladesh	Published	https://dx.doi.org/10.1016/j.envint.2013.11.002	Included			Md. Nuruzzaman Khan and Md. Saiful Islam, checked by Md. Iqbal Kabir.	November, 2046
25	S. M. S. Kabir	2018	Psychological health challenges of the hill-tracts region for climate change in Bangladesh	Published	https://dx.doi.org/10.1016/j.ajp.2018.04.001	Included			Md. Nuruzzaman Khan and Md. Saiful Islam, checked by Md. Iqbal Kabir.	November, 2047
26	N. A. Molla, K. A. Mollah, G. Ali, W. Fungladda, O. V. Shipin, W. Wongwit and H. Tomomi	2014	Quantifying disease burden among climate refugees using multidisciplinary approach: A case of Dhaka, Bangladesh	Published	10.1016/j.uclim.2014.02.003	Included			Md. Nuruzzaman Khan and Md. Saiful Islam, checked by Md. Iqbal Kabir.	November, 2048
27	P. Nayna Schwerdtle, K. Baernighausen, S. Karim, T. S. Raihan, S. Selim, T. Baernighausen and I. Danquah	2021	A Risk Exchange: Health and Mobility in the Context of Climate and Environmental Change in Bangladesh-A Qualitative Study	Published	https://dx.doi.org/10.3390/ijerph18052629	Included			Md. Nuruzzaman Khan and Md. Saiful Islam, checked by Md. Iqbal Kabir.	November, 2049
28	U. Haque, M. Hashizume, G. E. Glass, A. M. Dewan, H. J. Overgaard and T. Yamamoto	2010	The role of climate variability in the spread of malaria in bangladeshi highlands	Published	https://dx.doi.org/10.1371/journal.pone.0014341	Included			Md. Nuruzzaman Khan and Md. Saiful Islam, checked by Md. Iqbal Kabir.	November, 2050
29	S. Rasheed, A. K. Siddique, T. Sharmin, A. M. R. Hasan, S. M. A. Hanifi, M. Iqbal and A. Bhuiya	2016	Salt Intake and Health Risk in Climate Change Vulnerable Coastal Bangladesh: What Role Do Beliefs and Practices Play?	Published	https://dx.doi.org/10.1371/journal.pone.0152783	Included			Md. Nuruzzaman Khan and Md. Saiful Islam, checked by Md. Iqbal Kabir.	November, 2051
30	K. Hsan, M. M. Hossain, M. S. Sarwar, A. Wilder-Smith and D. Gozal	2019	Unprecedented rise in dengue outbreaks in Bangladesh	Published	https://dx.doi.org/10.1016/S1473-3099%2819%2930616-4	Included			Md. Nuruzzaman Khan and Md. Saiful Islam, checked by Md. Iqbal Kabir.	November, 2052
31	K. M. Rahman, Y. Sharker, R. A. Rumi, M. U. I. Khan, M. S. Shomik, M. W. Rahman, S. M. Billah, M. Rahman, P. K. Streatfield, D. Harley and S. P. Luby	2020	An association between rainy days with clinical dengue fever in dhaka, bangladesh: Findings from a hospital based study	Published	https://dx.doi.org/10.3390/ijerph17249506	Included			Md. Nuruzzaman Khan and Md. Saiful Islam, checked by Md. Iqbal Kabir.	November, 2053
32	M. Nurhamim	2020	Causes & impacts of flood disaster in Bangladesh: Special focus on public health	Published	https://dx.doi.org/10.37506/ijphrd.v11i12.13236	Included			Md. Nuruzzaman Khan and Md. Saiful Islam, checked by Md. Iqbal Kabir.	November, 2054
33	R. Chakraborty, K. M. Khan, D. T. Dibaba, M. A. Khan, A. Ahmed and M. Z. Islam	2019	Health Implications of Drinking Water Salinity in Coastal Areas of Bangladesh	Published	https://dx.doi.org/10.3390/ijerph16193746	Included			Md. Nuruzzaman Khan and Md. Saiful Islam, checked by Md. Iqbal Kabir.	November, 2055
34	J. A. Grembi, A. T. Nguyen, M. Riviere, G. B. Heitmann, A. Patil, T. S. Athni, S. Djajadi, A. Ercumen, A. Lin, Y. Crider, A. Mertens, J. M. Colford, B. F. Arnold, M. A. Karim, M. O. Islam, R. Miah, S. L. Famida, M. S. Hossen, P. Mutsuddi, S. Ali, M. Z. Rahman, Z. Hussain, A. K. Shoab, R. Haque, M. Rahman, L. Unicomb, S. P. Luby, A. Bennett and J. Benjamin-Chung	2022	Influence of climatic and environmental risk factors on child diarrhea and enteropathogen infection and predictions under climate change in rural Bangladesh	Published	https://dx.doi.org/10.1101/2022.09.26.22280367	Included			Md. Nuruzzaman Khan and Md. Saiful Islam, checked by Md. Iqbal Kabir.	November, 2056
35	H. M. T. Rahman and G. M. Hickey	2019	Assessing Institutional Responses to Climate Change Impacts in the North-Eastern Floodplains of Bangladesh	Published	https://dx.doi.org/10.1007/s00267-019-01155-w	Excluded	After full text review	Wrong study design			Md. Nuruzzaman Khan and Md. Saiful Islam, checked for contradictions by Md. Iqbal Kabir, who also made the final decision on reasons for exclusion upon mutual agreement.
36	A. A. Chandio, Y. Jiang, T. Fatima, F. Ahmad, M. Ahmad and J. Li	2022	Assessing the impacts of climate change on cereal production in Bangladesh: evidence from ARDL modeling approach	Published	10.1108/IJCCSM-10-2020-0111	Excluded	After full text review	Wrong study design			Md. Nuruzzaman Khan and Md. Saiful Islam, checked for contradictions by Md. Iqbal Kabir, who also made the final decision on reasons for exclusion upon mutual agreement.
37	F. R. Chowdhury, Q. S. U. Ibrahim, M. Shafiqul Bari, M. M. Jahangir Alam, S. J. Dunachie, A. J. Rodriguez-Morales and M. Ismail Patwary	2018	The association between temperature, rainfall and humidity with common climate-sensitive infectious diseases in Bangladesh	Published	https://dx.doi.org/10.1371/journal.pone.0199579	Excluded	After full text review	Wrong study design			Md. Nuruzzaman Khan and Md. Saiful Islam, checked for contradictions by Md. Iqbal Kabir, who also made the final decision on reasons for exclusion upon mutual agreement.
38	S. Huq	2001	Climate change and Bangladesh	Published	https://www.sciencedirect.com/science/article/pii/S266727822100105X	Excluded	After full text review	Wrong study design			Md. Nuruzzaman Khan and Md. Saiful Islam, checked for contradictions by Md. Iqbal Kabir, who also made the final decision on reasons for exclusion upon mutual agreement.
39	M. Siddikur Rahman, A. Karamehic-Muratovic, M. Baghbanzadeh, M. Amrin, S. Zafar, N. N. Rahman, S. U. Shirina and U. Haque	2021	Climate change and dengue fever knowledge, attitudes and practices in Bangladesh: A social media-based cross-sectional survey	Published	10.1093/trstmh/traa093	Excluded	After full text review	Wrong study design			Md. Nuruzzaman Khan and Md. Saiful Islam, checked for contradictions by Md. Iqbal Kabir, who also made the final decision on reasons for exclusion upon mutual agreement.
40	S. Natarajan, A. Mondal and S. Kolathayar	2022	Climate Change and Water Security—An Introduction	Published	10.1007/978-981-16-5501-2_1	Excluded	After full text review	Wrong study design			Md. Nuruzzaman Khan and Md. Saiful Islam, checked for contradictions by Md. Iqbal Kabir, who also made the final decision on reasons for exclusion upon mutual agreement.
41	P. Vineis and A. Khan	2012	Climate change-induced salinity threatens health	Published	https://dx.doi.org/10.1126/science.338.6110.1028-b	Excluded	After full text review	Wrong study design			Md. Nuruzzaman Khan and Md. Saiful Islam, checked for contradictions by Md. Iqbal Kabir, who also made the final decision on reasons for exclusion upon mutual agreement.
42	Y. Illichmann	2021	Climate change: Still many points are not implemented	Published	https://greenly.earth/en-us/blog/ecology-news/climate-change-in-2022-where-do-we-stand	Excluded	After full text review	Wrong study design			Md. Nuruzzaman Khan and Md. Saiful Islam, checked for contradictions by Md. Iqbal Kabir, who also made the final decision on reasons for exclusion upon mutual agreement.
43	S. K. Saha	2017	Cyclone, salinity intrusion and adaptation and coping measures in coastal Bangladesh	Published	10.20896/saci.v%vi%i.234	Excluded	After full text review	Wrong study design			Md. Nuruzzaman Khan and Md. Saiful Islam, checked for contradictions by Md. Iqbal Kabir, who also made the final decision on reasons for exclusion upon mutual agreement.
44	N. Keyfitz	1992	The effect of changing climate on population	Published	10.1017/cbo9780511608292.012	Excluded	After full text review	Wrong study design			Md. Nuruzzaman Khan and Md. Saiful Islam, checked for contradictions by Md. Iqbal Kabir, who also made the final decision on reasons for exclusion upon mutual agreement.
45	X. Huang, W. Hu, L. Yakob, G. J. Devine, E. A. McGraw, C. C. Jansen, H. M. Faddy and F. D. Frentiu	2019	El nino Southern oscillation, overseas arrivals and imported chikungunya cases in Australia: A time series analysis	Published	https://dx.doi.org/10.1371/journal.pntd.0007376	Excluded	After full text review	Wrong study design			Md. Nuruzzaman Khan and Md. Saiful Islam, checked for contradictions by Md. Iqbal Kabir, who also made the final decision on reasons for exclusion upon mutual agreement.
46	X. Rodo, M. Pascual, G. Fuchs and A. S. G. Faruque	2002	ENSO and cholera: A nonstationary link related to climate change?	Published	https://dx.doi.org/10.1073/pnas.182203999	Excluded	After full text review	Wrong study design			Md. Nuruzzaman Khan and Md. Saiful Islam, checked for contradictions by Md. Iqbal Kabir, who also made the final decision on reasons for exclusion upon mutual agreement.
47	M. B. Midtgaard and O. J. Madsen	2018	Exploring Local Knowledge on Climate Variability in Bangladesh: a Cultural Psychological Inquiry	Published	10.1007/s42087-018-0031-9	Excluded	After full text review	Wrong study design			Md. Nuruzzaman Khan and Md. Saiful Islam, checked for contradictions by Md. Iqbal Kabir, who also made the final decision on reasons for exclusion upon mutual agreement.
48	N. Masood, S. Okazaki and D. T. Takeuchi	2009	Gender, family, and community correlates of mental health in South Asian Americans	Published	https://dx.doi.org/10.1037/a0014301	Excluded	After full text review	Wrong study design			Md. Nuruzzaman Khan and Md. Saiful Islam, checked for contradictions by Md. Iqbal Kabir, who also made the final decision on reasons for exclusion upon mutual agreement.
49	B. Talukder, G. W. van Loon, K. W. Hipel, S. Chiotha and J. Orbinski	2021	Health impacts of climate change on smallholder farmers	Published	https://dx.doi.org/10.1016/j.onehlt.2021.100258	Excluded	After full text review	Wrong study design			Md. Nuruzzaman Khan and Md. Saiful Islam, checked for contradictions by Md. Iqbal Kabir, who also made the final decision on reasons for exclusion upon mutual agreement.
50	M. Hussain, T. Begum, S. A. Batul, N. N. Tui, M. N. Islam and B. Hussain	2021	Healthcare workers during the COVID-19 pandemic: Experiences of doctors and nurses in Bangladesh	Published	https://dx.doi.org/10.1002/hpm.3154	Excluded	After full text review	Wrong study design			Md. Nuruzzaman Khan and Md. Saiful Islam, checked for contradictions by Md. Iqbal Kabir, who also made the final decision on reasons for exclusion upon mutual agreement.
51	S. Rasheed, S. Jahan, T. Sharmin, S. Hoque, M. A. Khanam, M. A. Land, M. Iqbal, S. M. Hanifi, F. Khatun, A. K. Siddique and A. Bhuiya	2014	How much salt do adults consume in climate vulnerable coastal Bangladesh?	Published	https://dx.doi.org/10.1186/1471-2458-14-584	Excluded	After full text review	Wrong study design			Md. Nuruzzaman Khan and Md. Saiful Islam, checked for contradictions by Md. Iqbal Kabir, who also made the final decision on reasons for exclusion upon mutual agreement.
52	S. Rasheed, S. Jahan, T. Sharmin, S. Hoque, M. A. Khanam, M. A. Land, M. Iqbal, S. M. A. Hanifi, F. Khatun, A. K. Siddique and A. Bhuiya	2014	How much salt do adults consume in climate vulnerable coastal Bangladesh?	Published	https://dx.doi.org/10.1186/1471-2458-14-584	Excluded	After full text review	Wrong study design			Md. Nuruzzaman Khan and Md. Saiful Islam, checked for contradictions by Md. Iqbal Kabir, who also made the final decision on reasons for exclusion upon mutual agreement.
53	X. Rodo	2016	Human health in the face of climate change	Published	https://dx.doi.org/10.1111/nyas.13286	Excluded	After full text review	Wrong study design			Md. Nuruzzaman Khan and Md. Saiful Islam, checked for contradictions by Md. Iqbal Kabir, who also made the final decision on reasons for exclusion upon mutual agreement.
54	K. Koelle	2009	The impact of climate on the disease dynamics of cholera	Published	https://dx.doi.org/10.1111/j.1469-0691.2008.02686.x	Excluded	After full text review	Wrong study design			Md. Nuruzzaman Khan and Md. Saiful Islam, checked for contradictions by Md. Iqbal Kabir, who also made the final decision on reasons for exclusion upon mutual agreement.
55	W. T. Story, K. LeBan, L. C. Altobelli, B. Gebrian, J. Hossain, J. Lewis, M. Morrow, J. N. Nielsen, A. Rosales, M. Rubardt, D. Shanklin and J. Weiss	2017	Institutionalizing community-focused maternal, newborn, and child health strategies to strengthen health systems: A new framework for the Sustainable Development Goal era	Published	https://dx.doi.org/10.1186/s12992-017-0259-z	Excluded	After full text review	Wrong study design			Md. Nuruzzaman Khan and Md. Saiful Islam, checked for contradictions by Md. Iqbal Kabir, who also made the final decision on reasons for exclusion upon mutual agreement.
56	T. Zaman, K. T. Tahsin, S. Rousseau Rozario, A. B. Kamal, M. R. Khan, S. Huq and M. Bodrud-Doza	2022	An overview of disaster risk reduction and anticipatory action in Bangladesh	Published	10.3389/fclim.2022.944736	Excluded	After full text review	Wrong study design			Md. Nuruzzaman Khan and Md. Saiful Islam, checked for contradictions by Md. Iqbal Kabir, who also made the final decision on reasons for exclusion upon mutual agreement.
57	K. Koelle, X. Rodo, M. Pascual, M. Yunus and G. Mostafa	2005	Refractory periods and climate forcing in cholera dynamics	Published	https://dx.doi.org/10.1038/nature03820	Excluded	After full text review	Wrong study design			Md. Nuruzzaman Khan and Md. Saiful Islam, checked for contradictions by Md. Iqbal Kabir, who also made the final decision on reasons for exclusion upon mutual agreement.
58	L. M. Hunter, S. Koning, E. Fussell, B. King, A. Rishworth, A. Merdjanoff, R. Muttarak, F. Riosmena, D. H. Simon, E. Skop and J. Van Den Hoek	2021	Scales and sensitivities in climate vulnerability, displacement, and health	Published	10.1007/s11111-021-00377-7	Excluded	After full text review	Wrong study design			Md. Nuruzzaman Khan and Md. Saiful Islam, checked for contradictions by Md. Iqbal Kabir, who also made the final decision on reasons for exclusion upon mutual agreement.
59	K. A. Mottaleb, P. K. Singh, K. Sonder, G. Kruseman, T. P. Tiwari, N. C. D. Barma, P. K. Malaker, H.-J. Braun and O. Erenstein	2018	Threat of wheat blast to South Asia's food security: An ex-ante analysis	Published	https://dx.doi.org/10.1371/journal.pone.0197555	Excluded	After full text review	Wrong study design			Md. Nuruzzaman Khan and Md. Saiful Islam, checked for contradictions by Md. Iqbal Kabir, who also made the final decision on reasons for exclusion upon mutual agreement.
60	M. Alam and G. M. D. Rabbani	2007	Vulnerabilities and responses to climate change for Dhaka	Published	10.1177/0956247807076911	Excluded	After full text review	Wrong study design			Md. Nuruzzaman Khan and Md. Saiful Islam, checked for contradictions by Md. Iqbal Kabir, who also made the final decision on reasons for exclusion upon mutual agreement.
61	S. Huq, Z. Karim, M. Asaduzzaman and F. Mahtab	1999	Vulnerability and adaptation to climate change for Bangladesh	Published	https://link.springer.com/book/10.1007/978-94-015-9325-0	Excluded	After full text review	Wrong study design			Md. Nuruzzaman Khan and Md. Saiful Islam, checked for contradictions by Md. Iqbal Kabir, who also made the final decision on reasons for exclusion upon mutual agreement.
62	N. Handisyde, T. C. Telfer and L. G. Ross	2017	Vulnerability of aquaculture-related livelihoods to changing climate at the global scale	Published	10.1111/faf.12186	Excluded	After full text review	Wrong study design			Md. Nuruzzaman Khan and Md. Saiful Islam, checked for contradictions by Md. Iqbal Kabir, who also made the final decision on reasons for exclusion upon mutual agreement.
63	K. van der Geest and K. Warner	2015	Vulnerability, Coping and Loss and Damage from Climate Events	Published	10.1016/B978-0-12-396451-9.00008-1	Excluded	After full text review	Wrong study design			Md. Nuruzzaman Khan and Md. Saiful Islam, checked for contradictions by Md. Iqbal Kabir, who also made the final decision on reasons for exclusion upon mutual agreement.
64	P. Vineis	2011	[Water and climate change]	Published	https://www.unwater.org/water-facts/water-and-climate-change	Excluded	After full text review	Wrong study design			Md. Nuruzzaman Khan and Md. Saiful Islam, checked for contradictions by Md. Iqbal Kabir, who also made the final decision on reasons for exclusion upon mutual agreement.
65	M. A. Malak, A. M. Sajib, M. A. Quader and H. Anjum	2020	“We are feeling older than our age”: Vulnerability and adaptive strategies of aging people to cyclones in coastal Bangladesh	Published	10.1016/j.ijdrr.2020.101595	Excluded	After full text review	Wrong study design			Md. Nuruzzaman Khan and Md. Saiful Islam, checked for contradictions by Md. Iqbal Kabir, who also made the final decision on reasons for exclusion upon mutual agreement.
66	K. Burkart and P. L. Kinney	2017	What drives cold-related excess mortality in a south Asian tropical monsoon climate-season vs. temperatures and diurnal temperature changes	Published	https://dx.doi.org/10.1007/s00484-016-1287-8	Excluded	After full text review	Wrong study design			Md. Nuruzzaman Khan and Md. Saiful Islam, checked for contradictions by Md. Iqbal Kabir, who also made the final decision on reasons for exclusion upon mutual agreement.
67	A. N. Haque	2020	A ‘Whole Systems’ View of Vulnerability to Climatic Risks: The Case of the Urban Poor in Dhaka, Bangladesh	Published	10.1177/1464993420908094	Excluded	After full text review	Wrong study design			Md. Nuruzzaman Khan and Md. Saiful Islam, checked for contradictions by Md. Iqbal Kabir, who also made the final decision on reasons for exclusion upon mutual agreement.
68	M. P. Ali, D. Huang, G. Nachman, N. Ahmed, M. A. Begum and M. F. Rabbi	2014	Will climate change affect outbreak patterns of planthoppers in Bangladesh?	Published	https://dx.doi.org/10.1371/journal.pone.0091678	Excluded	After full text review	Wrong study design			Md. Nuruzzaman Khan and Md. Saiful Islam, checked for contradictions by Md. Iqbal Kabir, who also made the final decision on reasons for exclusion upon mutual agreement.
69	M. D. Miah, M. H. Kabir, M. Koike and S. Akther	2011	Major climate-change issues covered by the daily newspapers of Bangladesh	Published	10.1007/s10669-010-9305-6	Excluded	After full text review	Wrong study design			Md. Nuruzzaman Khan and Md. Saiful Islam, checked for contradictions by Md. Iqbal Kabir, who also made the final decision on reasons for exclusion upon mutual agreement.
70	I. Cutcu, A. Keser and M. V. Eren	2022	Causation between energy consumption and climate change in the countries with the highest global climate risk	Published	https://dx.doi.org/10.1007/s11356-022-23181-8	Excluded	After full text review	Wrong study design			Md. Nuruzzaman Khan and Md. Saiful Islam, checked for contradictions by Md. Iqbal Kabir, who also made the final decision on reasons for exclusion upon mutual agreement.
71	F. Akter, M. Rahman, H. O. Pitchik, P. J. Winch, L. C. H. Fernald, T. M. N. Huda, T. Jahir, R. Amin, J. B. Das, K. Hossain, A. K. Shoab, R. Khan, F. Yeasmin, J. Sultana, S. P. Luby and F. Tofail	2020	Adaptation and integration of psychosocial stimulation, maternal mental health and nutritional interventions for pregnant and lactating women in rural Bangladesh	Published	https://dx.doi.org/10.3390/ijerph17176233	Excluded	After full text review	No outcome			Md. Nuruzzaman Khan and Md. Saiful Islam, checked for contradictions by Md. Iqbal Kabir, who also made the final decision on reasons for exclusion upon mutual agreement.
72	F. Akter, M. Rahman, H. O. Pitchik, P. J. Winch, L. C. H. Fernald, T. M. Nurul Huda, T. Jahir, R. Amin, J. B. Das, K. Hossain, A. K. Shoab, R. Khan, F. Yeasmin, J. Sultana, S. P. Luby and F. Tofail	2020	Adaptation and Integration of Psychosocial Stimulation, Maternal Mental Health and Nutritional Interventions for Pregnant and Lactating Women in Rural Bangladesh	Published	https://dx.doi.org/10.3390/ijerph17176233	Excluded	After full text review	No outcome			Md. Nuruzzaman Khan and Md. Saiful Islam, checked for contradictions by Md. Iqbal Kabir, who also made the final decision on reasons for exclusion upon mutual agreement.
73	J. Eaton, E. Nwefoh, J. Duncan, O. Sangare, Y. Weekes and B. Adams	2022	Addressing mental health and wellbeing in the context of climate change: Examples of interventions to inform future practice	Published	10.4103/intv.intv_35_21	Excluded	After full text review	No outcome			Md. Nuruzzaman Khan and Md. Saiful Islam, checked for contradictions by Md. Iqbal Kabir, who also made the final decision on reasons for exclusion upon mutual agreement.
74	C. Han, R. Xu, Y. Zhang, W. Yu, Z. Zhang, L. Morawska, J. Heyworth, B. Jalaludin, G. Morgan, G. Marks, M. Abramson, L. Sun, S. Li and Y. Guo	2021	Air pollution control efficacy and health impacts: A global observational study from 2000 to 2016	Published	https://dx.doi.org/10.1016/j.envpol.2021.117211	Excluded	After full text review	No outcome			Md. Nuruzzaman Khan and Md. Saiful Islam, checked for contradictions by Md. Iqbal Kabir, who also made the final decision on reasons for exclusion upon mutual agreement.
75	M. J. A. N. Bhuiyan and D. Dutta	2012	Analysis of flood vulnerability and assessment of the impacts in coastal zones of Bangladesh due to potential sea-level rise	Published	10.1007/s11069-011-0059-3	Excluded	After full text review	No outcome			Md. Nuruzzaman Khan and Md. Saiful Islam, checked for contradictions by Md. Iqbal Kabir, who also made the final decision on reasons for exclusion upon mutual agreement.
76	J. M. Van Seventer, T. Hotz, S. M. Parvez, E. E. van Seventer, M. A. Islam, M. B. Amin, N. Halim, J. K. Griffiths, D. H. Hamer and M. Rahman	2020	Analysis of household antibiotic use and multidrug resistant bacterial contamination of drinking water ponds in southwest coastal Bangladesh	Published	https://pubmed.ncbi.nlm.nih.gov/21942205/	Excluded	After full text review	No outcome			Md. Nuruzzaman Khan and Md. Saiful Islam, checked for contradictions by Md. Iqbal Kabir, who also made the final decision on reasons for exclusion upon mutual agreement.
77	M. U. Ahmed, S. Urasawa, K. Taniguchi, T. Urasawa, N. Kobayashi, F. Wakasugi, A. I. M. M. Islam and H. A. Sahikh	1991	Analysis of human rotavirus strains prevailing in Bangladesh in relation to nationwide floods brought by the 1988 monsoon	Published	10.1128/jcm.29.10.2273-2279.1991	Excluded	After full text review	No outcome			Md. Nuruzzaman Khan and Md. Saiful Islam, checked for contradictions by Md. Iqbal Kabir, who also made the final decision on reasons for exclusion upon mutual agreement.
78	N. Sultana	2020	Analysis of landslide-induced fatalities and injuries in Bangladesh: 2000-2018	Published	10.1080/23311886.2020.1737402	Excluded	After full text review	No outcome			Md. Nuruzzaman Khan and Md. Saiful Islam, checked for contradictions by Md. Iqbal Kabir, who also made the final decision on reasons for exclusion upon mutual agreement.
79	M. A. Rahman, M. Y. Hossain, M. A. R. Hossain, Z. F. Ahmed, A. Jaman and J. Ohtomi	2022	Are there any effects of eco-climatic factors on freshwater prawn reproduction: a study on monsoon river prawn, Macrobrachium malcolmsonii	Published	https://dx.doi.org/10.1007/s11356-022-21649-1	Excluded	After full text review	No outcome			Md. Nuruzzaman Khan and Md. Saiful Islam, checked for contradictions by Md. Iqbal Kabir, who also made the final decision on reasons for exclusion upon mutual agreement.
80	M. J. A. N. Bhuiyan and D. Dutta	2012	Assessing impacts of sea level rise on river salinity in the Gorai river network, Bangladesh	Published	10.1016/j.ecss.2011.11.005	Excluded	After full text review	No outcome			Md. Nuruzzaman Khan and Md. Saiful Islam, checked for contradictions by Md. Iqbal Kabir, who also made the final decision on reasons for exclusion upon mutual agreement.
81	K. A. Toufique and A. Islam	2014	Assessing risks from climate variability and change for disaster-prone zones in Bangladesh	Published	10.1016/j.ijdrr.2014.08.008	Excluded	After full text review	No outcome			Md. Nuruzzaman Khan and Md. Saiful Islam, checked for contradictions by Md. Iqbal Kabir, who also made the final decision on reasons for exclusion upon mutual agreement.
82	W. L. Filho, A. L. Balogun, O. E. Olayide, U. M. Azeiteiro, D. Y. Ayal, P. D. C. Muñoz, G. J. Nagy, P. Bynoe, O. Oguge, N. Yannick Toamukum, M. Saroar and C. Li	2019	Assessing the impacts of climate change in cities and their adaptive capacity: Towards transformative approaches to climate change adaptation and poverty reduction in urban areas in a set of developing countries	Published	10.1016/j.scitotenv.2019.07.227	Excluded	After full text review	No outcome			Md. Nuruzzaman Khan and Md. Saiful Islam, checked for contradictions by Md. Iqbal Kabir, who also made the final decision on reasons for exclusion upon mutual agreement.
83	M. M. Rahman, M. A. Hossain, M. R. Ali, Z. Ahmed and A. H. M. Hedayutul Islam	2022	Assessing vulnerability and adaptation strategy of the cyclone affected coastal area of Bangladesh	Published	10.1186/s40677-022-00209-2	Excluded	After full text review	No outcome			Md. Nuruzzaman Khan and Md. Saiful Islam, checked for contradictions by Md. Iqbal Kabir, who also made the final decision on reasons for exclusion upon mutual agreement.
84	S. Xenarios, A. Nemes, G. W. Sarker and N. U. Sekhar	2016	Assessing vulnerability to climate change: Are communities in flood-prone areas in Bangladesh more vulnerable than those in drought-prone areas?	Published	10.1016/j.wrr.2015.11.001	Excluded	After full text review	No outcome			Md. Nuruzzaman Khan and Md. Saiful Islam, checked for contradictions by Md. Iqbal Kabir, who also made the final decision on reasons for exclusion upon mutual agreement.
85	M. A. Islam, M. S. Hossain and S. Murshed	2015	Assessment of Coastal Vulnerability Due to Sea Level Change at Bhola Island, Bangladesh: Using Geospatial Techniques	Published	10.1007/s12524-014-0426-0	Excluded	After full text review	No outcome			Md. Nuruzzaman Khan and Md. Saiful Islam, checked for contradictions by Md. Iqbal Kabir, who also made the final decision on reasons for exclusion upon mutual agreement.
86	M. A. A. Hoque, N. Ahmed, B. Pradhan and S. Roy	2019	Assessment of coastal vulnerability to multi-hazardous events using geospatial techniques along the eastern coast of Bangladesh	Published	10.1016/j.ocecoaman.2019.104898	Excluded	After full text review	No outcome			Md. Nuruzzaman Khan and Md. Saiful Islam, checked for contradictions by Md. Iqbal Kabir, who also made the final decision on reasons for exclusion upon mutual agreement.
87	A. Manu, S. Arifeen, J. Williams and et al.	2018	Assessment of facility readiness for implementing the WHO/UNICEF standards for improving quality of maternal and newborn care in health facilities - experiences from UNICEF's implementation in three countries of South Asia and sub-Saharan Africa	Published	https://doi.org/10.1186/s12913-018-3334-0	Excluded	After full text review	No outcome			Md. Nuruzzaman Khan and Md. Saiful Islam, checked for contradictions by Md. Iqbal Kabir, who also made the final decision on reasons for exclusion upon mutual agreement.
88	A. Manu, S. Arifeen, J. Williams, E. Mwasanya, N. Zaka, B. A. Plowman, D. Jackson, P. Wobil and K. Dickson	2018	Assessment of facility readiness for implementing the WHO/UNICEF standards for improving quality of maternal and newborn care in health facilities - experiences from UNICEF's implementation in three countries of South Asia and sub-Saharan Africa	Published	https://dx.doi.org/10.1186/s12913-018-3334-0	Excluded	After full text review	No outcome			Md. Nuruzzaman Khan and Md. Saiful Islam, checked for contradictions by Md. Iqbal Kabir, who also made the final decision on reasons for exclusion upon mutual agreement.
89	M. N. I. Sarker, G. M. M. Alam, R. B. R. Firdaus, J. C. Biswas, A. R. M. T. Islam, M. L. Raihan, T. Hattori, K. Alam, N. P. Joshi and R. Shaw	2022	Assessment of flood vulnerability of riverine island community using a composite flood vulnerability index	Published	10.1016/j.ijdrr.2022.103306	Excluded	After full text review	No outcome			Md. Nuruzzaman Khan and Md. Saiful Islam, checked for contradictions by Md. Iqbal Kabir, who also made the final decision on reasons for exclusion upon mutual agreement.
90	M. K. Nima, A. Mukherjee, S. A. Sazed, M. R. H. Hossainey, C. S. Phru, F. T. Johora, I. Safeukui, A. Saha, A. A. Khan, A. S. P. Marma, R. E. Ware, N. Mohandas, B. Calhoun, R. Haque, W. A. Khan, M. S. Alam and K. Haldar	2022	Assessment of Plasmodium falciparum Artemisinin Resistance Independent of kelch13 Polymorphisms and with Escalating Malaria in Bangladesh	Published	https://dx.doi.org/10.1128/MBIO.03444-21	Excluded	After full text review	No outcome			Md. Nuruzzaman Khan and Md. Saiful Islam, checked for contradictions by Md. Iqbal Kabir, who also made the final decision on reasons for exclusion upon mutual agreement.
91	S. Zaman, M. Sujauddin and N. A. Khan	2018	Assessment of the climate change-induced vulnerabilities of coastal regions and adaptation practices of arable agriculture in bangladesh	Published	10.4324/9780429463365	Excluded	After full text review	No outcome			Md. Nuruzzaman Khan and Md. Saiful Islam, checked for contradictions by Md. Iqbal Kabir, who also made the final decision on reasons for exclusion upon mutual agreement.
92	N. Alam, W. Lindeboom, D. Begum and P. K. Streatfield	2012	The association of weather and mortality in Bangladesh from 1983-2009	Published	https://dx.doi.org/10.3402/gha.v5i0.19121	Excluded	After full text review	No outcome			Md. Nuruzzaman Khan and Md. Saiful Islam, checked for contradictions by Md. Iqbal Kabir, who also made the final decision on reasons for exclusion upon mutual agreement.
93	A. Bernard, N. Long, M. Becker, J. Khan and S. Fanchette	2022	Bangladesh's vulnerability to cyclonic coastal flooding	Published	10.5194/nhess-22-729-2022	Excluded	After full text review	No outcome			Md. Nuruzzaman Khan and Md. Saiful Islam, checked for contradictions by Md. Iqbal Kabir, who also made the final decision on reasons for exclusion upon mutual agreement.
94	C. Murugaiah	2011	The burden of cholera	Published	https://dx.doi.org/10.3109/1040841X.2011.603288	Excluded	After full text review	No outcome			Md. Nuruzzaman Khan and Md. Saiful Islam, checked for contradictions by Md. Iqbal Kabir, who also made the final decision on reasons for exclusion upon mutual agreement.
95	N. Piulats, D. Benaiges and J. Pedro-Botet	2011	Cardiovascular risk in the immigrant population from Southern Asia	Published	https://dx.doi.org/10.1016/j.arteri.2011.03.001	Excluded	After full text review	No outcome			Md. Nuruzzaman Khan and Md. Saiful Islam, checked for contradictions by Md. Iqbal Kabir, who also made the final decision on reasons for exclusion upon mutual agreement.
96	E. K. Chowdhury, S. El Arifeen, M. Rahman, D. E. Hoque, M. A. Hossain, K. Begum, A. Siddik, N. Begum, Q. S. u. Rahman, T. Akter, T. M. Haque, Z. M. Al-Helal, A. H. Baqui, J. Bryce and R. E. Black	2008	Care at first-level facilities for children with severe pneumonia in Bangladesh: a cohort study	Published	https://dx.doi.org/10.1016/S0140-6736%2808%2961166-6	Excluded	After full text review	No outcome			Md. Nuruzzaman Khan and Md. Saiful Islam, checked for contradictions by Md. Iqbal Kabir, who also made the final decision on reasons for exclusion upon mutual agreement.
97	E. K. Chowdhury, S. El Arifeen, M. Rahman, D. E. Hoque, M. A. Hossain, K. Begum, A. Siddik, N. Begum, Q. Sadeq-ur Rahman, T. Akter, T. M. Haque, Z. M. Al-Helal, A. H. Baqui, J. Bryce and R. E. Black	2008	Care at first-level facilities for children with severe pneumonia in Bangladesh: a cohort study	Published	https://dx.doi.org/10.1016/S0140-6736(08)61166-6	Excluded	After full text review	No outcome			Md. Nuruzzaman Khan and Md. Saiful Islam, checked for contradictions by Md. Iqbal Kabir, who also made the final decision on reasons for exclusion upon mutual agreement.
98	E. K. Chowdhury, S. W. El Arifeen, M. Rahman and et al.	2008	Care at first-level facilities for children with severe pneumonia in Bangladesh: a cohort study	Published	https://pubmed.ncbi.nlm.nih.gov/18715634/	Excluded	After full text review	No outcome			Md. Nuruzzaman Khan and Md. Saiful Islam, checked for contradictions by Md. Iqbal Kabir, who also made the final decision on reasons for exclusion upon mutual agreement.
99	M. M. Khudri, M. S. H. Bagmar and A. M. Redwan	2019	Characterisation of spatio-temporal trend in temperature extremes for environmental decision making in Bangladesh	Published	10.1504/IJGW.2019.104269	Excluded	After full text review	No outcome			Md. Nuruzzaman Khan and Md. Saiful Islam, checked for contradictions by Md. Iqbal Kabir, who also made the final decision on reasons for exclusion upon mutual agreement.
100	Z. Ali, P. F. D. Scheelbeek, K. I. Sanin, T. S. Thomas, T. Ahmed, A. M. Prentice and R. Green	2021	Characteristics of Distinct Dietary Patterns in Rural Bangladesh: Nutrient Adequacy and Vulnerability to Shocks	Published	https://dx.doi.org/10.3390/nu13062049	Excluded	After full text review	No outcome			Md. Nuruzzaman Khan and Md. Saiful Islam, checked for contradictions by Md. Iqbal Kabir, who also made the final decision on reasons for exclusion upon mutual agreement.
101	M. Fally, M. Redlberger-Fritz, P. Starzengruber, P. Swoboda, H. Fuehrer, E. Yunus, W. Khan and H. Noedl	2012	Characterization and epidemiology of influenza viruses in patients seeking treatment for influenza-like illnesses in rural Bangladesh	Published	https://dx.doi.org/10.4103/0022-3859.105441	Excluded	After full text review	No outcome			Md. Nuruzzaman Khan and Md. Saiful Islam, checked for contradictions by Md. Iqbal Kabir, who also made the final decision on reasons for exclusion upon mutual agreement.
102	P. Newase, A. More, J. Patil, P. Patil, S. Jadhav, K. Alagarasu, P. Shah, D. Parashar and S. S. Cherian	2020	Chikungunya phylogeography reveals persistent global transmissions of the Indian Ocean Lineage from India in association with mutational fitness	Published	https://dx.doi.org/10.1016/j.meegid.2020.104289	Excluded	After full text review	No outcome			Md. Nuruzzaman Khan and Md. Saiful Islam, checked for contradictions by Md. Iqbal Kabir, who also made the final decision on reasons for exclusion upon mutual agreement.
103	M. I. Kabir, M. B. Rahman, W. Smith, M. A. F. Lusha and A. H. Milton	2015	Child Centred Approach to Climate Change and Health Adaptation through Schools in Bangladesh: A Cluster Randomised Intervention Trial	Published	https://dx.doi.org/10.1371/journal.pone.0134993	Excluded	After full text review	No outcome			Md. Nuruzzaman Khan and Md. Saiful Islam, checked for contradictions by Md. Iqbal Kabir, who also made the final decision on reasons for exclusion upon mutual agreement.
104	M. N. Asadullah, K. M. M. Islam and Z. Wahhaj	2020	Child marriage, climate vulnerability and natural disasters in coastal Bangladesh	Published	10.1017/S0021932020000644	Excluded	After full text review	No outcome			Md. Nuruzzaman Khan and Md. Saiful Islam, checked for contradictions by Md. Iqbal Kabir, who also made the final decision on reasons for exclusion upon mutual agreement.
105	M. N. Asadullah, K. M. M. Islam and Z. Wahhaj	2021	Child marriage, climate vulnerability and natural disasters in coastal Bangladesh	Published	https://dx.doi.org/10.1017/S0021932020000644	Excluded	After full text review	No outcome			Md. Nuruzzaman Khan and Md. Saiful Islam, checked for contradictions by Md. Iqbal Kabir, who also made the final decision on reasons for exclusion upon mutual agreement.
106	Ahsanuzzaman and M. Q. Islam	2020	Children's vulnerability to natural disasters: Evidence from natural experiments in Bangladesh	Published	10.1016/j.wdp.2020.100228	Excluded	After full text review	No outcome			Md. Nuruzzaman Khan and Md. Saiful Islam, checked for contradictions by Md. Iqbal Kabir, who also made the final decision on reasons for exclusion upon mutual agreement.
107	A. Khan	2011	Climate and environmental change in coastal Bangladesh and seasonal (PRE)clampsia and hypertension	Published	https://dx.doi.org/10.1097/01.ede.0000391715.78004.77	Excluded	After full text review	No outcome			Md. Nuruzzaman Khan and Md. Saiful Islam, checked for contradictions by Md. Iqbal Kabir, who also made the final decision on reasons for exclusion upon mutual agreement.
108	A. Latinne and S. Morand	2022	Climate Anomalies and Spillover of Bat-Borne Viral Diseases in the Asia-Pacific Region and the Arabian Peninsula	Published	https://dx.doi.org/10.3390/v14051100	Excluded	After full text review	No outcome			Md. Nuruzzaman Khan and Md. Saiful Islam, checked for contradictions by Md. Iqbal Kabir, who also made the final decision on reasons for exclusion upon mutual agreement.
109	M. H. Minar, M. B. Hossain and M. D. Shamsuddin	2013	Climate change and coastal zone of Bangladesh: Vulnerability, resilience and adaptability	Published	10.5829/idosi.mejsr.2013.13.1.64121	Excluded	After full text review	No outcome			Md. Nuruzzaman Khan and Md. Saiful Islam, checked for contradictions by Md. Iqbal Kabir, who also made the final decision on reasons for exclusion upon mutual agreement.
110	S. F. Sifa, R. Sultana and M. Bodrud-Doza	2021	Climate Change and COVID-19: Crisis Within Crises for Eradication of Poverty in Bangladesh	Published	10.1007/978-981-16-3860-2_7	Excluded	After full text review	No outcome			Md. Nuruzzaman Khan and Md. Saiful Islam, checked for contradictions by Md. Iqbal Kabir, who also made the final decision on reasons for exclusion upon mutual agreement.
111	M. S. Rahman, A. Karamehic-Muratovic, M. Baghbanzadeh, M. Amrin, S. Zafar, N. N. Rahman, S. U. Shirina and U. Haque	2021	Climate change and dengue fever knowledge, attitudes and practices in Bangladesh: a social media-based cross-sectional survey	Published	https://dx.doi.org/10.1093/trstmh/traa093	Excluded	After full text review	No outcome			Md. Nuruzzaman Khan and Md. Saiful Islam, checked for contradictions by Md. Iqbal Kabir, who also made the final decision on reasons for exclusion upon mutual agreement.
112	K. M. Elahi	2016	Climate change and health impacts in Bangladesh	Published	10.1007/978-3-319-23684-1_12	Excluded	After full text review	No outcome			Md. Nuruzzaman Khan and Md. Saiful Islam, checked for contradictions by Md. Iqbal Kabir, who also made the final decision on reasons for exclusion upon mutual agreement.
113	M. I. Kabir, M. B. Rahman, W. Smith, M. A. F. Lusha and A. H. Milton	2016	Climate change and health in Bangladesh: a baseline cross-sectional survey	Published	https://dx.doi.org/10.3402/gha.v9.29609	Excluded	After full text review	No outcome			Md. Nuruzzaman Khan and Md. Saiful Islam, checked for contradictions by Md. Iqbal Kabir, who also made the final decision on reasons for exclusion upon mutual agreement.
114	M. K. Pramanik	2020	Climate change and increasing emergence of Nipah virus: Ecological niche model to understand the current and future risk areas under different scenarios	Published	https://dx.doi.org/10.1002/gepi.22298	Excluded	After full text review	No outcome			Md. Nuruzzaman Khan and Md. Saiful Islam, checked for contradictions by Md. Iqbal Kabir, who also made the final decision on reasons for exclusion upon mutual agreement.
115	M. D. H. Hawlader	2021	Climate Change and Its Impact on Health in Bangladesh	Published	10.1007/978-3-030-75825-7_5	Excluded	After full text review	No outcome			Md. Nuruzzaman Khan and Md. Saiful Islam, checked for contradictions by Md. Iqbal Kabir, who also made the final decision on reasons for exclusion upon mutual agreement.
116	F. I. Rume, M. R. Karim, P. K. Biswas, M. Yasmin and C. R. Ahsan	2020	Climate change and its influence on occurrence and distribution of Anthrax in Bangladesh	Published	https://dx.doi.org/10.1016/j.ijid.2020.09.1078	Excluded	After full text review	No outcome			Md. Nuruzzaman Khan and Md. Saiful Islam, checked for contradictions by Md. Iqbal Kabir, who also made the final decision on reasons for exclusion upon mutual agreement.
117	M. Hossain, E. Noiri and K. Moji	2011	Climate change and Kala-Azar	Published	10.1007/978-94-007-0277-6_12	Excluded	After full text review	No outcome			Md. Nuruzzaman Khan and Md. Saiful Islam, checked for contradictions by Md. Iqbal Kabir, who also made the final decision on reasons for exclusion upon mutual agreement.
118	M. Z. Ela, T. Rabya, L. Khan, M. H. Rahman, T. E. A. Shovo, N. Jahan, M. T. Hossain and M. N. Islam	2021	Climate Change and Livelihood Vulnerabilities: The Forest Resource-Dependent Communities of the Sundarbans of Bangladesh	Published	10.1007/978-3-030-77259-8_17	Excluded	After full text review	No outcome			Md. Nuruzzaman Khan and Md. Saiful Islam, checked for contradictions by Md. Iqbal Kabir, who also made the final decision on reasons for exclusion upon mutual agreement.
119	C. Ngo	2016	Climate change and respiratory diseases	Published	https://dx.doi.org/10.1111/resp.12939_15	Excluded	After full text review	No outcome			Md. Nuruzzaman Khan and Md. Saiful Islam, checked for contradictions by Md. Iqbal Kabir, who also made the final decision on reasons for exclusion upon mutual agreement.
120	M. Singer	2018	Climate change and social inequality: The health and social costs of global warming	Published	10.4324/9781315103358	Excluded	After full text review	No outcome			Md. Nuruzzaman Khan and Md. Saiful Islam, checked for contradictions by Md. Iqbal Kabir, who also made the final decision on reasons for exclusion upon mutual agreement.
121	S. Dasgupta, M. M. Hossain, M. Huq and D. Wheeler	2015	Climate change and soil salinity: The case of coastal Bangladesh	Published	https://dx.doi.org/10.1007/s13280-015-0681-5	Excluded	After full text review	No outcome			Md. Nuruzzaman Khan and Md. Saiful Islam, checked for contradictions by Md. Iqbal Kabir, who also made the final decision on reasons for exclusion upon mutual agreement.
122	M. N. Islam, S. Tamanna, M. Noman, E. Akhter, M. M. Hasan, M. A. Rahman Rifat, E. I. Sakib, B. M. Yousuf, S. M. Khaled, R. A. Akangkha, I. S. Mohammad Riaz, A. Barua, N. Mubashsara, S. M. Abrar Jahin and F. Hossain	2021	Climate Change Impact and Adaptation Strategies in Bangladesh to Strengthen Regional Cooperation	Published	10.1007/978-3-030-71950-0_15	Excluded	After full text review	No outcome			Md. Nuruzzaman Khan and Md. Saiful Islam, checked for contradictions by Md. Iqbal Kabir, who also made the final decision on reasons for exclusion upon mutual agreement.
123	R. Kabir, H. T. A. Khan, E. Ball and K. Caldwell	2016	Climate Change Impact: The Experience of the Coastal Areas of Bangladesh Affected by Cyclones Sidr and Aila	Published	https://pubmed.ncbi.nlm.nih.gov/27867400/	Excluded	After full text review	No outcome			Md. Nuruzzaman Khan and Md. Saiful Islam, checked for contradictions by Md. Iqbal Kabir, who also made the final decision on reasons for exclusion upon mutual agreement.
124	M. H. Rahman, M. A. Noor and A. Ahmed	2011	Climate change impacts and adaptation strategies for Bangladesh	Published	10.4337/9781849809665.00015	Excluded	After full text review	No outcome			Md. Nuruzzaman Khan and Md. Saiful Islam, checked for contradictions by Md. Iqbal Kabir, who also made the final decision on reasons for exclusion upon mutual agreement.
125	M. M. Islam, M. Shahin, M. Miraj, S. Ghosh, M. N. Islam and I. Islam	2021	Climate Change Impacts and Mitigation Approach: Coastal Landscape, Transport, and Health Aspects	Published	10.1007/978-3-030-71950-0_2	Excluded	After full text review	No outcome			Md. Nuruzzaman Khan and Md. Saiful Islam, checked for contradictions by Md. Iqbal Kabir, who also made the final decision on reasons for exclusion upon mutual agreement.
126	M. N. Islam, S. Tamanna, M. Noman, R. N. Biswas, S. Kharel, I. Ahmed, M. H. Howlader, K. Akhter, R. Z. Evan, N. I. Chowdhury, Y. Arafat, S. Kundu, T. Sultana, W. Ahmed, A. Jahan, F. H. Rashik, M. A. H. Shawon and J. Fardush	2021	Climate Change Impacts and Mitigation Strategies to Develop the Low Carbon Themes in Bangladesh	Published	10.1007/978-3-030-71950-0_11	Excluded	After full text review	No outcome			Md. Nuruzzaman Khan and Md. Saiful Islam, checked for contradictions by Md. Iqbal Kabir, who also made the final decision on reasons for exclusion upon mutual agreement.
127	S. Chakma, A. K. Paul, M. A. Rahman, M. H. Mithun, S. A. Sazzad and A. R. Sunny	2022	Climate Change Impacts and Ongoing Adaptation Measures in the Bangladesh Sundarbans	Published	10.21608/EJABF.2022.232744	Excluded	After full text review	No outcome			Md. Nuruzzaman Khan and Md. Saiful Islam, checked for contradictions by Md. Iqbal Kabir, who also made the final decision on reasons for exclusion upon mutual agreement.
128	S. Ahmed and E. Eklund	2021	CLIMATE CHANGE IMPACTS IN COASTAL BANGLADESH: MIGRATION, GENDER AND ENVIRONMENTAL INJUSTICE	Published	10.1080/03068374.2021.1880213	Excluded	After full text review	No outcome			Md. Nuruzzaman Khan and Md. Saiful Islam, checked for contradictions by Md. Iqbal Kabir, who also made the final decision on reasons for exclusion upon mutual agreement.
129	K. M. Barkat Ali, U. Kawser and M. N. Islam	2021	Climate Change Impacts on Human Health Problems and Adaptation Strategies in the Southeastern Coastal Belt in Bangladesh	Published	10.1007/978-3-030-71950-0_3	Excluded	After full text review	No outcome			Md. Nuruzzaman Khan and Md. Saiful Islam, checked for contradictions by Md. Iqbal Kabir, who also made the final decision on reasons for exclusion upon mutual agreement.
130	E. Alam, S. Momtaz, H. U. Bhuiyan and S. N. Baby	2018	Climate change impacts on the coastal zones of Bangladesh: Perspectives on tropical cyclones, sea level rise, and social vulnerability	Published	10.1007/978-3-319-26357-1_6	Excluded	After full text review	No outcome			Md. Nuruzzaman Khan and Md. Saiful Islam, checked for contradictions by Md. Iqbal Kabir, who also made the final decision on reasons for exclusion upon mutual agreement.
131	I. Tiwari, M. Tilstra, S. M. Campbell, C. C. Nielsen, S. Hodgins, A. R. Osornio Vargas, K. Whitfield, B. P. Sapkota and S. S. Yamamoto	2022	Climate change impacts on the health of South Asian children and women subpopulations - A scoping review	Published	10.1016/j.heliyon.2022.e10811	Excluded	After full text review	No outcome			Md. Nuruzzaman Khan and Md. Saiful Islam, checked for contradictions by Md. Iqbal Kabir, who also made the final decision on reasons for exclusion upon mutual agreement.
132	P. Vineis, Q. Chan and A. Khan	2011	Climate change impacts on water salinity and health	Published	https://dx.doi.org/10.1016/j.jegh.2011.09.001	Excluded	After full text review	No outcome			Md. Nuruzzaman Khan and Md. Saiful Islam, checked for contradictions by Md. Iqbal Kabir, who also made the final decision on reasons for exclusion upon mutual agreement.
133	G. Kibria and A. K. Y. Haroon	2017	Climate change impacts on Wetlands of bangladesh, its biodiversity and ecology, and actions and programs to reduce risks	Published	10.1007/978-81-322-3715-0_10	Excluded	After full text review	No outcome			Md. Nuruzzaman Khan and Md. Saiful Islam, checked for contradictions by Md. Iqbal Kabir, who also made the final decision on reasons for exclusion upon mutual agreement.
134	J. Byron and S. W. Hossain	2022	Climate change in Bangladesh: meeting the mental health needs in times of crisis	Published	https://dx.doi.org/10.1080/09540261.2022.2129227	Excluded	After full text review	No outcome			Md. Nuruzzaman Khan and Md. Saiful Islam, checked for contradictions by Md. Iqbal Kabir, who also made the final decision on reasons for exclusion upon mutual agreement.
135	T. Kjellstrom, J. Patz, M. Otto and B. Lemke	2016	Climate change increases workplace heat stress, affecting work capacity and occupational health, including kidney disease and other health outcomes related to heat and dehydration	Published	https://dx.doi.org/10.1136/oemed-2016-103951.262	Excluded	After full text review	No outcome			Md. Nuruzzaman Khan and Md. Saiful Islam, checked for contradictions by Md. Iqbal Kabir, who also made the final decision on reasons for exclusion upon mutual agreement.
136	B. Hossain, G. Shi, C. Ajiang, M. N. I. Sarker, M. S. Sohel, Z. Sun and Q. Yang	2022	Climate change induced human displacement in Bangladesh: Implications on the livelihood of displaced riverine island dwellers and their adaptation strategies	Published	10.3389/fpsyg.2022.964648	Excluded	After full text review	No outcome			Md. Nuruzzaman Khan and Md. Saiful Islam, checked for contradictions by Md. Iqbal Kabir, who also made the final decision on reasons for exclusion upon mutual agreement.
137	M. S. Mohiuddin, M. N. Hossain, M. N. I. Sarker, M. A. R. Nayeem, S. Islam and F. Salehin	2021	Climate Change Vulnerability and its Impacts on Live and Livelihood Patterns in the South-Middle Coastal Areas of Bangladesh	Published	10.1007/978-3-030-77259-8_25	Excluded	After full text review	No outcome			Md. Nuruzzaman Khan and Md. Saiful Islam, checked for contradictions by Md. Iqbal Kabir, who also made the final decision on reasons for exclusion upon mutual agreement.
138	M. A. F. Younus and M. A. Kabir	2018	Climate change vulnerability assessment and adaptation of Bangladesh: Mechanisms, Notions and Solutions	Published	10.3390/su10114286	Excluded	After full text review	No outcome			Md. Nuruzzaman Khan and Md. Saiful Islam, checked for contradictions by Md. Iqbal Kabir, who also made the final decision on reasons for exclusion upon mutual agreement.
139	M. S. Ali and M. B. Hossen	2022	Climate Change Vulnerability Assessment: A Case Study of South West Coastal Community of Bangladesh	Published	10.3233/AJW220020	Excluded	After full text review	No outcome			Md. Nuruzzaman Khan and Md. Saiful Islam, checked for contradictions by Md. Iqbal Kabir, who also made the final decision on reasons for exclusion upon mutual agreement.
140	I. Ahmed, S. Ishtiaque, T. Zahan, M. S. U. Rashed, R. Sen, M. F. Hossain, S. Brahma, I. M. Ahmed, M. A. Hossain, M. A. Ali, A. H. S. Jahan, S. Imtiaz, Q. Naher, T. A. Mujahidi, S. Biswas and M. I. Haque	2022	Climate change vulnerability in Bangladesh based on trend analysis of some extreme temperature indices	Published	10.1007/s00704-022-04079-4	Excluded	After full text review	No outcome			Md. Nuruzzaman Khan and Md. Saiful Islam, checked for contradictions by Md. Iqbal Kabir, who also made the final decision on reasons for exclusion upon mutual agreement.
141	M. K. Ahmed, F. Yeasmin, M. M. Islam, A. Barman and Z. Hossain	2021	Climate Change-Induced Livelihood Vulnerability and Adaptation of St. Martin’s Island’s Community, Bangladesh	Published	10.1007/978-3-030-71950-0_9	Excluded	After full text review	No outcome			Md. Nuruzzaman Khan and Md. Saiful Islam, checked for contradictions by Md. Iqbal Kabir, who also made the final decision on reasons for exclusion upon mutual agreement.
142	M. M. Rahman, M. Bodrud-Doza, M. Shammi, A. R. Md Towfiqul Islam and A. S. Moniruzzaman Khan	2021	COVID-19 pandemic, dengue epidemic, and climate change vulnerability in Bangladesh: Scenario assessment for strategic management and policy implications	Published	https://dx.doi.org/10.1016/j.envres.2020.110303	Excluded	After full text review	No outcome			Md. Nuruzzaman Khan and Md. Saiful Islam, checked for contradictions by Md. Iqbal Kabir, who also made the final decision on reasons for exclusion upon mutual agreement.
143	H. McConachie, S. Huq, S. Munir, Kamrunnahar, N. Akhter, S. Ferdous and N. Z. Khan	2001	Difficulties for mothers in using an early intervention service for children with cerebral palsy in Bangladesh	Published	https://doi.org/10.1046/j.1365-2214.2001.00207.x	Excluded	After full text review	No outcome			Md. Nuruzzaman Khan and Md. Saiful Islam, checked for contradictions by Md. Iqbal Kabir, who also made the final decision on reasons for exclusion upon mutual agreement.
144	M. A. Khan	2011	Climate change, vulnerabilities and South Asia: Issues, challenges and options	Published	10.4337/9781849809665.00016	Excluded	After full text review	No outcome			Md. Nuruzzaman Khan and Md. Saiful Islam, checked for contradictions by Md. Iqbal Kabir, who also made the final decision on reasons for exclusion upon mutual agreement.
145	M. A. Abedin, A. E. Collins, U. Habiba and R. Shaw	2019	Climate Change, Water Scarcity, and Health Adaptation in Southwestern Coastal Bangladesh	Published	10.1007/s13753-018-0211-8	Excluded	After full text review	No outcome			Md. Nuruzzaman Khan and Md. Saiful Islam, checked for contradictions by Md. Iqbal Kabir, who also made the final decision on reasons for exclusion upon mutual agreement.
146	M. Zebisch, S. Terzi, M. Pittore, K. Renner and S. Schneiderbauer	2022	Climate Impact Chains—A Conceptual Modelling Approach for Climate Risk Assessment in the Context of Adaptation Planning	Published	10.1007/978-3-030-86211-4_25	Excluded	After full text review	No outcome			Md. Nuruzzaman Khan and Md. Saiful Islam, checked for contradictions by Md. Iqbal Kabir, who also made the final decision on reasons for exclusion upon mutual agreement.
147	K. Mitu, N. Jones, J. Vintges and M. Devonald	2022	Climate Risks and Truncated Opportunities: How Do Environmental Challenges Intersect with Economic and Social Disadvantages for Rohingya Adolescents in Bangladesh?	Published	10.3390/su14084466	Excluded	After full text review	No outcome			Md. Nuruzzaman Khan and Md. Saiful Islam, checked for contradictions by Md. Iqbal Kabir, who also made the final decision on reasons for exclusion upon mutual agreement.
148	J. P. Aryal, D. B. Rahut and P. Marenya	2021	Climate Risks, Adaptation and Vulnerability in Sub-Saharan Africa and South Asia	Published	10.1007/978-3-030-77259-8_1	Excluded	After full text review	No outcome			Md. Nuruzzaman Khan and Md. Saiful Islam, checked for contradictions by Md. Iqbal Kabir, who also made the final decision on reasons for exclusion upon mutual agreement.
149	S. Shahid, X. J. Wang, S. B. Harun, S. B. Shamsudin, T. Ismail and A. Minhans	2016	Climate variability and changes in the major cities of Bangladesh: observations, possible impacts and adaptation	Published	10.1007/s10113-015-0757-6	Excluded	After full text review	No outcome			Md. Nuruzzaman Khan and Md. Saiful Islam, checked for contradictions by Md. Iqbal Kabir, who also made the final decision on reasons for exclusion upon mutual agreement.
150	M. Z. Hossain, A. F. Khan and W. Hu	2018	Climate variability and childhood pneumonia in rural Bangladesh: time series analysis	Published	https://doi.org/10.1016/j.puhe.2020.03.014	Excluded	After full text review	No outcome			Md. Nuruzzaman Khan and Md. Saiful Islam, checked for contradictions by Md. Iqbal Kabir, who also made the final decision on reasons for exclusion upon mutual agreement.
151	N. Sanyal and S. R. S. Shuvo	2020	Coastal hazards in asian countries in the context of climate change	Published	http://www.rericjournal.ait.ac.th/index.php/reric/article/view/2531	Excluded	After full text review	No outcome			Md. Nuruzzaman Khan and Md. Saiful Islam, checked for contradictions by Md. Iqbal Kabir, who also made the final decision on reasons for exclusion upon mutual agreement.
152	C. Tamason and P. K. M. Jensen	2013	Combating cholera caused by climate change	Published	https://dx.doi.org/10.1111/tmi.12161	Excluded	After full text review	No outcome			Md. Nuruzzaman Khan and Md. Saiful Islam, checked for contradictions by Md. Iqbal Kabir, who also made the final decision on reasons for exclusion upon mutual agreement.
153	I. Levade, A. I. Khan, F. Chowdhury, S. B. Calderwood, E. T. Ryan, J. B. Harris, R. C. LaRocque, T. R. Bhuiyan, F. Qadri, A. A. Weil and B. J. Shapiro	2021	A combination of metagenomic and cultivation approaches reveals hypermutator phenotypes within vibrio cholerae- infected patients	Published	https://dx.doi.org/10.1128/mSystems.00889-21	Excluded	After full text review	No outcome			Md. Nuruzzaman Khan and Md. Saiful Islam, checked for contradictions by Md. Iqbal Kabir, who also made the final decision on reasons for exclusion upon mutual agreement.
154	K. Dear	2009	Commentary: On Hashizume et al.'s 'The effect of temperature on mortality in rural Bangladesh'	Published	https://dx.doi.org/10.1093/ije/dyp271	Excluded	After full text review	No outcome			Md. Nuruzzaman Khan and Md. Saiful Islam, checked for contradictions by Md. Iqbal Kabir, who also made the final decision on reasons for exclusion upon mutual agreement.
155	M. A. Rahim, A. Siddiqua, M. N. Binte Nur and A. K. M. M. Zaman	2018	Community Perception on Adverse Effects of Natural Hazards on Livelihood and Enhancing Livelihood Resiliency: A Case Study at Patharghata Upazila, Barguna	Published	10.1016/j.proeng.2018.01.020	Excluded	After full text review	No outcome			Md. Nuruzzaman Khan and Md. Saiful Islam, checked for contradictions by Md. Iqbal Kabir, who also made the final decision on reasons for exclusion upon mutual agreement.
156	M. S. Islam, S. Huq, S. Cunningham, J. Schwarze, A. S. M. D. A. Islam, M. Amin, F. Raza, R. Satpathy, P. R. Rauta, S. Ahmed, H. Mahmood, G. Fernandes, B. Baloch, I. Nisar, S. Soofi, P. Panigrahi, S. Juvekar, A. Bavkedar, A. H. Baqui, S. Saha, H. Campbell, A. Sheikh, H. Nair and S. K. Saha	2022	Community-based asthma assessment in young children: adaptations for a multicentre longitudinal study in South Asia	Published	https://dx.doi.org/10.1177/20499361221103876	Excluded	After full text review	No outcome			Md. Nuruzzaman Khan and Md. Saiful Islam, checked for contradictions by Md. Iqbal Kabir, who also made the final decision on reasons for exclusion upon mutual agreement.
157	M. A. F. Younus and N. Harvey	2013	Community-based flood vulnerability and adaptation assessment: A case study from bangladesh	Published	10.1142/S1464333213500105	Excluded	After full text review	No outcome			Md. Nuruzzaman Khan and Md. Saiful Islam, checked for contradictions by Md. Iqbal Kabir, who also made the final decision on reasons for exclusion upon mutual agreement.
158	J. R. Khan, M. B. Hossain and N. Awan	2022	Community-level environmental characteristics predictive of childhood stunting in Bangladesh - a study based on the repeated cross-sectional surveys	Published	https://dx.doi.org/10.1080/09603123.2020.1777947	Excluded	After full text review	No outcome			Md. Nuruzzaman Khan and Md. Saiful Islam, checked for contradictions by Md. Iqbal Kabir, who also made the final decision on reasons for exclusion upon mutual agreement.
159	A. Rahman, L. Roytman, M. Goldberg and F. Kogan	2010	Comparative analysis on applicability of satellite and meteorological data for prediction of malaria in endemic area in Bangladesh	Published	https://dx.doi.org/10.1155/2010/914094	Excluded	After full text review	No outcome			Md. Nuruzzaman Khan and Md. Saiful Islam, checked for contradictions by Md. Iqbal Kabir, who also made the final decision on reasons for exclusion upon mutual agreement.
160	L. Thalheimer	2022	Compound impacts of extreme weather events and COVID-19 on climate mobilities	Published	10.1111/area.12821	Excluded	After full text review	No outcome			Md. Nuruzzaman Khan and Md. Saiful Islam, checked for contradictions by Md. Iqbal Kabir, who also made the final decision on reasons for exclusion upon mutual agreement.
161	A. Rahman and H. Rahaman	2018	Contamination of arsenic, manganese and coliform bacteria in groundwater at Kushtia District, Bangladesh: human health vulnerabilities	Published	https://dx.doi.org/10.2166/wh.2018.057	Excluded	After full text review	No outcome			Md. Nuruzzaman Khan and Md. Saiful Islam, checked for contradictions by Md. Iqbal Kabir, who also made the final decision on reasons for exclusion upon mutual agreement.
162	M. M. Ahmad and M. Yaseen	2021	Coping with Salinity Intrusion in South-Western Bangladesh: The Continuing Struggle	Published	10.1007/978-3-319-54612-4_44	Excluded	After full text review	No outcome			Md. Nuruzzaman Khan and Md. Saiful Islam, checked for contradictions by Md. Iqbal Kabir, who also made the final decision on reasons for exclusion upon mutual agreement.
163	M. M. Patwary and A. J. Rodriguez-Morales	2022	Deadly Flood and Landslides amid COVID-19 Crisis: A Public Health Concern for the World's Largest Refugee Camp in Bangladesh	Published	https://dx.doi.org/10.1017/S1049023X22000164	Excluded	After full text review	No outcome			Md. Nuruzzaman Khan and Md. Saiful Islam, checked for contradictions by Md. Iqbal Kabir, who also made the final decision on reasons for exclusion upon mutual agreement.
164	S. Cousins	2019	Dengue rises in Bangladesh	Published	https://dx.doi.org/10.1016/S1473-3099(19)30008-8	Excluded	After full text review	No outcome			Md. Nuruzzaman Khan and Md. Saiful Islam, checked for contradictions by Md. Iqbal Kabir, who also made the final decision on reasons for exclusion upon mutual agreement.
165	A. Anyamba, J. P. Chretien, J. Small, C. J. Tucker and K. J. Linthicum	2006	Developing global climate anomalies suggest potential disease risks for 2006 - 2007	Published	https://dx.doi.org/10.1186/1476-072X-5-60	Excluded	After full text review	No outcome			Md. Nuruzzaman Khan and Md. Saiful Islam, checked for contradictions by Md. Iqbal Kabir, who also made the final decision on reasons for exclusion upon mutual agreement.
166	S. Baird, Z. A. Bhutta, B. A. Hamad, J. H. Hicks, N. Jones and J. Muz	2019	Do restrictive gender attitudes and norms influence physical and mental health during very young Adolescence?Evidence from Bangladesh and Ethiopia	Published	https://dx.doi.org/10.1016/j.ssmph.2019.100480	Excluded	After full text review	No outcome			Md. Nuruzzaman Khan and Md. Saiful Islam, checked for contradictions by Md. Iqbal Kabir, who also made the final decision on reasons for exclusion upon mutual agreement.
167	M. R. R. Talukder, S. Rutherford, D. Phung, A. Malek, S. Khan and C. Chu	2016	Drinking water contributes to high salt consumption in young adults in coastal Bangladesh	Published	https://dx.doi.org/10.2166/wh.2015.129	Excluded	After full text review	No outcome			Md. Nuruzzaman Khan and Md. Saiful Islam, checked for contradictions by Md. Iqbal Kabir, who also made the final decision on reasons for exclusion upon mutual agreement.
168	A. E. Khan, A. Ireson, S. Kovats and et al.	2011	Drinking water salinity and maternal health in coastal Bangladesh: implications of climate change	Published	https://pubmed.ncbi.nlm.nih.gov/21486720/	Excluded	After full text review	No outcome			Md. Nuruzzaman Khan and Md. Saiful Islam, checked for contradictions by Md. Iqbal Kabir, who also made the final decision on reasons for exclusion upon mutual agreement.
169	A. E. Khan, A. Ireson, S. Kovats, S. K. Mojumder, A. Khusru, A. Rahman and P. Vineis	2011	Drinking water salinity and maternal health in coastal Bangladesh: Implications of climate change	Published	https://dx.doi.org/10.1289/ehp.1002804	Excluded	After full text review	No outcome			Md. Nuruzzaman Khan and Md. Saiful Islam, checked for contradictions by Md. Iqbal Kabir, who also made the final decision on reasons for exclusion upon mutual agreement.
170	M. A. Hoque, P. F. D. Scheelbeek, P. Vineis, A. E. Khan, K. M. Ahmed and A. P. Butler	2016	Drinking water vulnerability to climate change and alternatives for adaptation in coastal South and South East Asia	Published	10.1007/s10584-016-1617-1	Excluded	After full text review	No outcome			Md. Nuruzzaman Khan and Md. Saiful Islam, checked for contradictions by Md. Iqbal Kabir, who also made the final decision on reasons for exclusion upon mutual agreement.
171	S. Ali and K. Syfullah	2017	Effect of sea level rise induced permanent inundation on the livelihood of polder enclosed beel communities in Bangladesh: People’s perception	Published	10.2166/wcc.2016.236	Excluded	After full text review	No outcome			Md. Nuruzzaman Khan and Md. Saiful Islam, checked for contradictions by Md. Iqbal Kabir, who also made the final decision on reasons for exclusion upon mutual agreement.
172	M. R. Haque, N. Parr and S. Muhidin	2020	The effects of household's climate-related displacement on delivery and postnatal care service utilization in rural Bangladesh	Published	https://dx.doi.org/10.1016/j.socscimed.2020.112819	Excluded	After full text review	No outcome			Md. Nuruzzaman Khan and Md. Saiful Islam, checked for contradictions by Md. Iqbal Kabir, who also made the final decision on reasons for exclusion upon mutual agreement.
173	M. M. Islam, J. M. Peerson, T. Ahmed, K. G. Dewey and K. H. Brown	2006	Effects of varied energy density of complementary foods on breast-milk intakes and total energy consumption by healthy, breastfed Bangladeshi children	Published	https://pubmed.ncbi.nlm.nih.gov/16600938/	Excluded	After full text review	No outcome			Md. Nuruzzaman Khan and Md. Saiful Islam, checked for contradictions by Md. Iqbal Kabir, who also made the final decision on reasons for exclusion upon mutual agreement.
174	P. Kumar, R. R. Kumari, S. Devi, M. K. Tripathi, J. Singh, R. Kumar and M. Kumar	2021	Emergence and transboundary spread of lumpy skin disease in South Asia	Published	https://epubs.icar.org.in/index.php/IJAnS/article/view/115893	Excluded	After full text review	No outcome			Md. Nuruzzaman Khan and Md. Saiful Islam, checked for contradictions by Md. Iqbal Kabir, who also made the final decision on reasons for exclusion upon mutual agreement.
175	J. Bhowmik, H. M. Irfanullah and S. A. Selim	2021	Empirical evidence from Bangladesh of assessing climate hazard-related loss and damage and state of adaptive capacity to address them	Published	10.1016/j.crm.2021.100273	Excluded	After full text review	No outcome			Md. Nuruzzaman Khan and Md. Saiful Islam, checked for contradictions by Md. Iqbal Kabir, who also made the final decision on reasons for exclusion upon mutual agreement.
176	F. Haque, M. Rahman, S. Khatun, M. Ahmed, M. M. Husain, N. N. Banu, S. Islam, K. Hossain, S. P. Luby, E. S. Gurley and J. D. Heffelfinger	2014	Enhancing public health response to climatesensitive infectious disease outbreaks in flood-prone areas of Bangladesh: Are primary healthcare facilities ready to respond?	Published	https://www.cabidigitallibrary.org/doi/full/10.5555/20133319721	Excluded	After full text review	No outcome			Md. Nuruzzaman Khan and Md. Saiful Islam, checked for contradictions by Md. Iqbal Kabir, who also made the final decision on reasons for exclusion upon mutual agreement.
177	J. Rahman, S. H. M. Fakhruddin, A. K. M. F. Rahman and M. A. Halim	2016	Environmental Heat Stress Among Young Working Women: A Pilot Study	Published	https://dx.doi.org/10.1016/j.aogh.2016.07.007	Excluded	After full text review	No outcome			Md. Nuruzzaman Khan and Md. Saiful Islam, checked for contradictions by Md. Iqbal Kabir, who also made the final decision on reasons for exclusion upon mutual agreement.
178	P. J. Webster and J. Jian	2011	Environmental prediction, risk assessment and extreme events: Adaptation strategies for the developing world	Published	10.1098/rsta.2011.0160	Excluded	After full text review	No outcome			Md. Nuruzzaman Khan and Md. Saiful Islam, checked for contradictions by Md. Iqbal Kabir, who also made the final decision on reasons for exclusion upon mutual agreement.
179	I. B. Naser, T. A. Shishir, S. N. Faruque, M. Mozammel Hoque, A. Hasan and S. M. Faruque	2021	Environmental prevalence of toxigenic Vibrio cholerae O1 in Bangladesh coincides with V. cholerae non-O1 non-O139 genetic variants which overproduce autoinducer-2	Published	https://dx.doi.org/10.1371/journal.pone.0254068	Excluded	After full text review	No outcome			Md. Nuruzzaman Khan and Md. Saiful Islam, checked for contradictions by Md. Iqbal Kabir, who also made the final decision on reasons for exclusion upon mutual agreement.
180	A. Parvin, C. E. Jones and S. A. Hull	2004	Experiences and understandings of social and emotional distress in the postnatal period among Bangladeshi women living in Tower Hamlets	Published	https://pubmed.ncbi.nlm.nih.gov/15128685/	Excluded	After full text review	No outcome			Md. Nuruzzaman Khan and Md. Saiful Islam, checked for contradictions by Md. Iqbal Kabir, who also made the final decision on reasons for exclusion upon mutual agreement.
181	S. Ahmed	2019	Experiencing climate change in Bangladesh: Vulnerability and adaptation in coastal regions	Published	10.1080/15575330.2019.1573504	Excluded	After full text review	No outcome			Md. Nuruzzaman Khan and Md. Saiful Islam, checked for contradictions by Md. Iqbal Kabir, who also made the final decision on reasons for exclusion upon mutual agreement.
182	S. Momtaz and M. I. Md Shameem	2015	Experiencing Climate Change in Bangladesh: Vulnerability and Adaptation in Coastal Regions	Published	10.1016/C2014-0-04360-2	Excluded	After full text review	No outcome			Md. Nuruzzaman Khan and Md. Saiful Islam, checked for contradictions by Md. Iqbal Kabir, who also made the final decision on reasons for exclusion upon mutual agreement.
183	A. M. Adams, A. Rabbani, S. Ahmed, S. S. Mahmood, A. Al-Sabir, S. F. Rashid and T. G. Evans		Explaining equity gains in child survival in Bangladesh: scale, speed, and selectivity in health and development	Published	https://dx.doi.org/10.1016/S0140-6736%2813%2962060-7	Excluded	After full text review	No outcome			Md. Nuruzzaman Khan and Md. Saiful Islam, checked for contradictions by Md. Iqbal Kabir, who also made the final decision on reasons for exclusion upon mutual agreement.
184	A. M. Adams, A. Rabbani, S. Ahmed, S. S. Mahmood, A. Al-Sabir, S. F. Rashid and T. G. Evans	2013	Explaining equity gains in child survival in Bangladesh: scale, speed, and selectivity in health and development	Published	https://dx.doi.org/10.1016/S0140-6736(13)62060-7	Excluded	After full text review	No outcome			Md. Nuruzzaman Khan and Md. Saiful Islam, checked for contradictions by Md. Iqbal Kabir, who also made the final decision on reasons for exclusion upon mutual agreement.
185	A. Md, C. Gomes, J. M. Dias and A. Cerdà	2022	Exploring Gender and Climate Change Nexus, and Empowering Women in the South Western Coastal Region of Bangladesh for Adaptation and Mitigation	Published	10.3390/cli10110172	Excluded	After full text review	No outcome			Md. Nuruzzaman Khan and Md. Saiful Islam, checked for contradictions by Md. Iqbal Kabir, who also made the final decision on reasons for exclusion upon mutual agreement.
186	A. Dewan, A. Y. M. Abdullah, M. R. I. Shogib, R. Karim and M. M. Rahman	2017	Exploring spatial and temporal patterns of visceral leishmaniasis in endemic areas of Bangladesh	Published	https://dx.doi.org/10.1186/s41182-017-0069-2	Excluded	After full text review	No outcome			Md. Nuruzzaman Khan and Md. Saiful Islam, checked for contradictions by Md. Iqbal Kabir, who also made the final decision on reasons for exclusion upon mutual agreement.
187	L. The	2017	Extreme rain, flooding, and health	Published	https://dx.doi.org/10.1016/S0140-6736%2817%2932393-0	Excluded	After full text review	No outcome			Md. Nuruzzaman Khan and Md. Saiful Islam, checked for contradictions by Md. Iqbal Kabir, who also made the final decision on reasons for exclusion upon mutual agreement.
188	M. Feroz Islam, B. Bhattacharya and I. Popescu	2019	Flood risk assessment due to cyclone-induced dike breaching in coastal areas of Bangladesh	Published	10.5194/nhess-19-353-2019	Excluded	After full text review	No outcome			Md. Nuruzzaman Khan and Md. Saiful Islam, checked for contradictions by Md. Iqbal Kabir, who also made the final decision on reasons for exclusion upon mutual agreement.
189	M. A. F. Younus	2014	Flood vulnerability and adaptation to climate change in Bangladesh: A review	Published	10.1142/S1464333214500240	Excluded	After full text review	No outcome			Md. Nuruzzaman Khan and Md. Saiful Islam, checked for contradictions by Md. Iqbal Kabir, who also made the final decision on reasons for exclusion upon mutual agreement.
190	W. Leal Filho, F. Modesto, G. J. Nagy, M. Saroar, N. YannickToamukum and M. Ha’apio	2018	Fostering coastal resilience to climate change vulnerability in Bangladesh, Brazil, Cameroon and Uruguay: a cross-country comparison	Published	10.1007/s11027-017-9750-3	Excluded	After full text review	No outcome			Md. Nuruzzaman Khan and Md. Saiful Islam, checked for contradictions by Md. Iqbal Kabir, who also made the final decision on reasons for exclusion upon mutual agreement.
191	B. Neumann, A. T. Vafeidis, J. Zimmermann and R. J. Nicholls	2015	Future coastal population growth and exposure to sea-level rise and coastal flooding - A global assessment	Published	10.1371/journal.pone.0118571	Excluded	After full text review	No outcome			Md. Nuruzzaman Khan and Md. Saiful Islam, checked for contradictions by Md. Iqbal Kabir, who also made the final decision on reasons for exclusion upon mutual agreement.
192	F. Naz and S. E. Saqib	2021	Gender-based differences in flood vulnerability among men and women in the char farming households of Bangladesh	Published	10.1007/s11069-020-04482-y	Excluded	After full text review	No outcome			Md. Nuruzzaman Khan and Md. Saiful Islam, checked for contradictions by Md. Iqbal Kabir, who also made the final decision on reasons for exclusion upon mutual agreement.
193	A. Alam and M. B. Khalil	2022	Gender, (im)mobility and social relations shaping vulnerabilities in coastal Bangladesh	Published	10.1016/j.ijdrr.2022.103342	Excluded	After full text review	No outcome			Md. Nuruzzaman Khan and Md. Saiful Islam, checked for contradictions by Md. Iqbal Kabir, who also made the final decision on reasons for exclusion upon mutual agreement.
194	S. Roy, S. Tandukar and U. Bhattarai	2022	Gender, Climate Change Adaptation, and Cultural Sustainability: Insights From Bangladesh	Published	10.3389/fclim.2022.841488	Excluded	After full text review	No outcome			Md. Nuruzzaman Khan and Md. Saiful Islam, checked for contradictions by Md. Iqbal Kabir, who also made the final decision on reasons for exclusion upon mutual agreement.
195	M. A. Rakib, J. Sasaki, H. Matsuda, S. B. Quraishi, M. J. Mahmud, M. Bodrud-Doza, A. K. M. A. Ullah, K. J. Fatema, M. A. Newaz and M. A. H. Bhuiyan	2020	Groundwater salinization and associated co-contamination risk increase severe drinking water vulnerabilities in the southwestern coast of Bangladesh	Published	https://dx.doi.org/10.1016/j.chemosphere.2019.125646	Excluded	After full text review	No outcome			Md. Nuruzzaman Khan and Md. Saiful Islam, checked for contradictions by Md. Iqbal Kabir, who also made the final decision on reasons for exclusion upon mutual agreement.
196	M. A. Sresto, S. Siddika, M. N. Haque and M. Saroar	2022	Groundwater vulnerability assessment in Khulna district of Bangladesh by integrating fuzzy algorithm and DRASTIC (DRASTIC-L) model	Published	10.1007/s40808-021-01270-w	Excluded	After full text review	No outcome			Md. Nuruzzaman Khan and Md. Saiful Islam, checked for contradictions by Md. Iqbal Kabir, who also made the final decision on reasons for exclusion upon mutual agreement.
197	A. Kabir, M. Z. Islam, A. Ahmed, M. S. Rahman and S. Rahman	2019	Health and drinking water supply vulnerabilities to climate variability in coastal and drought-prone areas of Bangladesh	Published	10.18848/1835-7156/CGP/v11i02/41-56	Excluded	After full text review	No outcome			Md. Nuruzzaman Khan and Md. Saiful Islam, checked for contradictions by Md. Iqbal Kabir, who also made the final decision on reasons for exclusion upon mutual agreement.
198	M. M. Rahman, S. Ahmad, A. S. Mahmud, M. Hassan-uz-Zaman, M. A. Nahian, A. Ahmed, Q. Nahar and P. K. Streatfield	2019	Health consequences of climate change in Bangladesh: An overview of the evidence, knowledge gaps and challenges	Published	10.1002/wcc.601	Excluded	After full text review	No outcome			Md. Nuruzzaman Khan and Md. Saiful Islam, checked for contradictions by Md. Iqbal Kabir, who also made the final decision on reasons for exclusion upon mutual agreement.
199	M. A. Haque, A. Budi, A. Azam Malik, S. Suzanne Yamamoto, V. R. Louis and R. Sauerborn	2013	Health coping strategies of the people vulnerable to climate change in a resource-poor rural setting in Bangladesh	Published	https://dx.doi.org/10.1186/1471-2458-13-565	Excluded	After full text review	No outcome			Md. Nuruzzaman Khan and Md. Saiful Islam, checked for contradictions by Md. Iqbal Kabir, who also made the final decision on reasons for exclusion upon mutual agreement.
200	A. Kabir, R. Datta, S. H. Raza and M. R. L. Maitrot	2019	Health shocks, care-seeking behaviour and coping strategies of extreme poor households in Bangladesh's Chittagong Hill tracts	Published	https://dx.doi.org/10.1186/s12889-019-7335-7	Excluded	After full text review	No outcome			Md. Nuruzzaman Khan and Md. Saiful Islam, checked for contradictions by Md. Iqbal Kabir, who also made the final decision on reasons for exclusion upon mutual agreement.
201	H. Kabir, M. Maple, K. Usher and M. S. Islam	2019	Health vulnerabilities of readymade garment (RMG) workers: a systematic review	Published	https://dx.doi.org/10.1186/s12889-019-6388-y	Excluded	After full text review	No outcome			Md. Nuruzzaman Khan and Md. Saiful Islam, checked for contradictions by Md. Iqbal Kabir, who also made the final decision on reasons for exclusion upon mutual agreement.
202	M. A. Hossain, R. Shafin, M. S. Ahmed, M. S. Rana, L. M. Walton, V. Raigangar, T. Ara, M. A. H. Rasel, M. S. Hossain, M. F. Kabir, M. R. Islam, M. N. Hasan, M. D. Hossain, F. S. Rumana and I. K. Jahid	2022	Health-related quality of life and coping strategies adopted by COVID-19 survivors: A nationwide cross-sectional study in Bangladesh	Published	https://dx.doi.org/10.1371/journal.pone.0277694	Excluded	After full text review	No outcome			Md. Nuruzzaman Khan and Md. Saiful Islam, checked for contradictions by Md. Iqbal Kabir, who also made the final decision on reasons for exclusion upon mutual agreement.
203	L. Clech, S. Meister, M. Belloiseau, T. Benmarhnia, E. Bonnet, A. Casseus, P. Cloos, C. Dagenais, M. De Allegri, A. D. du Lou, L. Franceschin, J.-M. Goudet, D. Henrys, D. Mathon, M. Matin, L. Queuille, M. Sarker, C. P. Turenne and V. Ridde	2022	Healthcare system resilience in Bangladesh and Haiti in times of global changes (climate-related events, migration and Covid-19): an interdisciplinary mixed method research protocol	Published	https://dx.doi.org/10.1186/s12913-021-07294-3	Excluded	After full text review	No outcome			Md. Nuruzzaman Khan and Md. Saiful Islam, checked for contradictions by Md. Iqbal Kabir, who also made the final decision on reasons for exclusion upon mutual agreement.
204	L. Clech, S. Meister, M. Belloiseau, T. Benmarhnia, E. Bonnet, A. Casseus, P. Cloos, C. Dagenais, M. De Allegri, A. D. du Loû, L. Franceschin, J. M. Goudet, D. Henrys, D. Mathon, M. Matin, L. Queuille, M. Sarker, C. P. Turenne and V. Ridde	2022	Healthcare system resilience in Bangladesh and Haiti in times of global changes (climate-related events, migration and Covid-19): an interdisciplinary mixed method research protocol	Published	10.1186/s12913-021-07294-3	Excluded	After full text review	No outcome			Md. Nuruzzaman Khan and Md. Saiful Islam, checked for contradictions by Md. Iqbal Kabir, who also made the final decision on reasons for exclusion upon mutual agreement.
205	L. Clech, S. Meister, M. Belloiseau, T. Benmarhnia, E. Bonnet, A. Casseus, P. Cloos, C. Dagenais, M. De Allegri, A. D. du Lou, L. Franceschin, J. M. Goudet, D. Henrys, D. Mathon, M. Matin, L. Queuille, M. Sarker, C. P. Turenne and V. Ridde	2022	Healthcare system resilience in Bangladesh and Haiti in times of global changes (climate-related events, migration and Covid-19): an interdisciplinary mixed method research protocol	Published	https://dx.doi.org/10.1186/s12913-021-07294-3	Excluded	After full text review	No outcome			Md. Nuruzzaman Khan and Md. Saiful Islam, checked for contradictions by Md. Iqbal Kabir, who also made the final decision on reasons for exclusion upon mutual agreement.
206	D. Roy, F. Zulfiqar, T. W. Tsusaka and A. Datta	2022	Household food insecurity and dietary diversity of women of reproductive age among smallholder farming households in northwest Bangladesh	Published	https://dx.doi.org/10.1080/03670244.2021.2024176	Excluded	After full text review	No outcome			Md. Nuruzzaman Khan and Md. Saiful Islam, checked for contradictions by Md. Iqbal Kabir, who also made the final decision on reasons for exclusion upon mutual agreement.
207	K. K. Saha, F. Tofail, E. A. Frongillo, K. M. Rasmussen, S. E. Arifeen, L. A. Persson, S. N. Huda and J. D. Hamadani	2010	Household food security is associated with early childhood language development: results from a longitudinal study in rural Bangladesh	Published	https://dx.doi.org/10.1111/j.1365-2214.2009.01049.x	Excluded	After full text review	No outcome			Md. Nuruzzaman Khan and Md. Saiful Islam, checked for contradictions by Md. Iqbal Kabir, who also made the final decision on reasons for exclusion upon mutual agreement.
208	C. Gros, M. Bailey, S. Schwager, A. Hassan, R. Zingg, M. M. Uddin, M. Shahjahan, H. Islam, S. Lux, C. Jaime and E. Coughlan de Perez	2019	Household-level effects of providing forecast-based cash in anticipation of extreme weather events: Quasi-experimental evidence from humanitarian interventions in the 2017 floods in Bangladesh	Published	10.1016/j.ijdrr.2019.101275	Excluded	After full text review	No outcome			Md. Nuruzzaman Khan and Md. Saiful Islam, checked for contradictions by Md. Iqbal Kabir, who also made the final decision on reasons for exclusion upon mutual agreement.
209	M. A. Haque, S. S. Yamamoto, A. A. Malik and R. Sauerborn	2012	Households' perception of climate change and human health risks: a community perspective	Published	https://dx.doi.org/10.1186/1476-069X-11-1	Excluded	After full text review	No outcome			Md. Nuruzzaman Khan and Md. Saiful Islam, checked for contradictions by Md. Iqbal Kabir, who also made the final decision on reasons for exclusion upon mutual agreement.
210	G. M. M. Alam, K. Alam, S. Mushtaq and W. L. Filho	2018	How do climate change and associated hazards impact on the resilience of riparian rural communities in Bangladesh? Policy implications for livelihood development	Published	10.1016/j.envsci.2018.02.012	Excluded	After full text review	No outcome			Md. Nuruzzaman Khan and Md. Saiful Islam, checked for contradictions by Md. Iqbal Kabir, who also made the final decision on reasons for exclusion upon mutual agreement.
211	A. Haque and R. Sauerborn	2011	How much and where we do pay for coping with our health problems	Published	https://www.healthdirect.gov.au/understanding-the-costs-of-mental-health-services	Excluded	After full text review	No outcome			Md. Nuruzzaman Khan and Md. Saiful Islam, checked for contradictions by Md. Iqbal Kabir, who also made the final decision on reasons for exclusion upon mutual agreement.
212	C. Soi, J. C. Shearer, A. Budden, E. Carnahan, N. Salisbury, G. Asiimwe, B. Chilundo, H. Sarma, S. Gimbel, M. Simuyemba, J. Uddin, F. Masiye, M. Kamya, D. Hozumi, J. K. Rajaratnam and S. S. Lim	2020	How to evaluate the implementation of complex health programmes in low-income settings: the approach of the Gavi Full Country Evaluations	Published	https://dx.doi.org/10.1093/heapol/czaa127	Excluded	After full text review	No outcome			Md. Nuruzzaman Khan and Md. Saiful Islam, checked for contradictions by Md. Iqbal Kabir, who also made the final decision on reasons for exclusion upon mutual agreement.
213	M. Tanjeela and S. Rutherford	2020	How women develop resiliency in climate vulnerable situations: Experiences of women across four regions of Bangladesh	Published	https://www.sciencedirect.com/science/article/pii/S2212420923001401	Excluded	After full text review	No outcome			Md. Nuruzzaman Khan and Md. Saiful Islam, checked for contradictions by Md. Iqbal Kabir, who also made the final decision on reasons for exclusion upon mutual agreement.
214	B. I. B. International Centre for Diarrhoeal Disease Research	1999	ICDDR,B's expanding agenda in emerging and re-emerging infectious diseases	Published	https://pubmed.ncbi.nlm.nih.gov/12295427/	Excluded	After full text review	No outcome			Md. Nuruzzaman Khan and Md. Saiful Islam, checked for contradictions by Md. Iqbal Kabir, who also made the final decision on reasons for exclusion upon mutual agreement.
215	T. Rahman and A. Al Shafi Majumder	2013	Immediate hemodynamic and echocardiographic results of percutaneous transvenous mitral commissurotomy in pregnant women with severe mitral stenosis	Published	https://dx.doi.org/10.1002/ccd.24919	Excluded	After full text review	No outcome			Md. Nuruzzaman Khan and Md. Saiful Islam, checked for contradictions by Md. Iqbal Kabir, who also made the final decision on reasons for exclusion upon mutual agreement.
216	M. A. Islam, M. A. Hoque, K. M. Ahmed and A. P. Butler	2019	Impact of Climate Change and Land Use on Groundwater Salinization in Southern Bangladesh-Implications for Other Asian Deltas	Published	https://dx.doi.org/10.1007/s00267-019-01220-4	Excluded	After full text review	No outcome			Md. Nuruzzaman Khan and Md. Saiful Islam, checked for contradictions by Md. Iqbal Kabir, who also made the final decision on reasons for exclusion upon mutual agreement.
217	M. Mainuddin, F. Karim, D. S. Gaydon and J. M. Kirby	2021	Impact of climate change and management strategies on water and salt balance of the polders and islands in the Ganges delta	Published	https://dx.doi.org/10.1038/s41598-021-86206-1	Excluded	After full text review	No outcome			Md. Nuruzzaman Khan and Md. Saiful Islam, checked for contradictions by Md. Iqbal Kabir, who also made the final decision on reasons for exclusion upon mutual agreement.
218	S. M. M. Ahmed Hanifi, N. Menon and A. Quisumbing	2022	The impact of climate change on children's nutritional status in coastal Bangladesh	Published	https://dx.doi.org/10.1016/j.socscimed.2022.114704	Excluded	After full text review	No outcome			Md. Nuruzzaman Khan and Md. Saiful Islam, checked for contradictions by Md. Iqbal Kabir, who also made the final decision on reasons for exclusion upon mutual agreement.
219	R. Tidman, B. Abela-Ridder and R. R. De Castaneda	2021	The impact of climate change on neglected tropical diseases: A systematic review	Published	https://dx.doi.org/10.1093/trstmh/traa192	Excluded	After full text review	No outcome			Md. Nuruzzaman Khan and Md. Saiful Islam, checked for contradictions by Md. Iqbal Kabir, who also made the final decision on reasons for exclusion upon mutual agreement.
220	F. R. Chowdhury, M. S. Bari, M. J. Alam and Q. S. U. Ibrahim	2013	Impact of climate change on prioritized infectious diseases in North-Eastern part of Bangladesh	Published	https://dx.doi.org/10.1016/S0924-8579%2813%2970440-0	Excluded	After full text review	No outcome			Md. Nuruzzaman Khan and Md. Saiful Islam, checked for contradictions by Md. Iqbal Kabir, who also made the final decision on reasons for exclusion upon mutual agreement.
221	M. Abbasi, A. Rahimi Foroushani, T. Jafari-Koshki, K. Pakdad, H. Vatandoost and A. Hanafi-Bojd	2020	The impact of climatic variables on the population dynamics of the main malaria vector, Anopheles stephensi Liston (Diptera: Culicidae), in southern Iran	Published	10.4103/1995-7645.291038	Excluded	After full text review	No outcome			Md. Nuruzzaman Khan and Md. Saiful Islam, checked for contradictions by Md. Iqbal Kabir, who also made the final decision on reasons for exclusion upon mutual agreement.
222	M. N. Siddiqui, M. G. Mostofa, M. M. Akter, A. K. Srivastava, M. A. Sayed, M. S. Hasan and L.-S. P. Tran	2017	Impact of salt-induced toxicity on growth and yield-potential of local wheat cultivars: oxidative stress and ion toxicity are among the major determinants of salt-tolerant capacity	Published	https://dx.doi.org/10.1016/j.chemosphere.2017.08.078	Excluded	After full text review	No outcome			Md. Nuruzzaman Khan and Md. Saiful Islam, checked for contradictions by Md. Iqbal Kabir, who also made the final decision on reasons for exclusion upon mutual agreement.
223	S. Gepp, J. L. Waid, D. Brombierstaudl, A. Kader, A. A. Muller-Hauser, A. S. Wendt, J. Dame and S. Gabrysch	2022	Impact of unseasonable flooding on women's food security and mental health in rural Sylhet, Bangladesh: a longitudinal observational study	Published	https://dx.doi.org/10.1016/S2542-5196%2822%2900276-5	Excluded	After full text review	No outcome			Md. Nuruzzaman Khan and Md. Saiful Islam, checked for contradictions by Md. Iqbal Kabir, who also made the final decision on reasons for exclusion upon mutual agreement.
224	G. A. Parvin and S. M. R. Ahsan	2013	Impacts of climate change on food security of rural poor women in Bangladesh	Published	10.1108/MEQ-04-2013-0033	Excluded	After full text review	No outcome			Md. Nuruzzaman Khan and Md. Saiful Islam, checked for contradictions by Md. Iqbal Kabir, who also made the final decision on reasons for exclusion upon mutual agreement.
225	A. Parven, I. Pal, A. Witayangkurn, M. Pramanik, M. Nagai, H. Miyazaki and C. Wuthisakkaroon	2022	Impacts of disaster and land-use change on food security and adaptation: Evidence from the delta community in Bangladesh	Published	10.1016/j.ijdrr.2022.103119	Excluded	After full text review	No outcome			Md. Nuruzzaman Khan and Md. Saiful Islam, checked for contradictions by Md. Iqbal Kabir, who also made the final decision on reasons for exclusion upon mutual agreement.
226	M. Hashizume, A. S. G. Faruque, T. Terao, M. Yunus, K. Streatfield, T. Yamamoto and K. Moji	2011	The indian ocean dipole and cholera incidence in Bangladesh: A time-series analysis	Published	https://dx.doi.org/10.1289/ehp.1002302	Excluded	After full text review	No outcome			Md. Nuruzzaman Khan and Md. Saiful Islam, checked for contradictions by Md. Iqbal Kabir, who also made the final decision on reasons for exclusion upon mutual agreement.
227	D. Beier, P. Brzoska and M. M. Khan	2015	Indirect consequences of extreme weather and climate events and their associations with physical health in coastal Bangladesh: a cross-sectional study	Published	https://dx.doi.org/10.3402/gha.v8.29016	Excluded	After full text review	No outcome			Md. Nuruzzaman Khan and Md. Saiful Islam, checked for contradictions by Md. Iqbal Kabir, who also made the final decision on reasons for exclusion upon mutual agreement.
228	D. Beier, P. Brzoska and M. M. H. Khan	2015	Indirect consequences of extreme weather and climate events and their associations with physical health in coastal Bangladesh: a cross-sectional study	Published	https://dx.doi.org/10.3402/gha.v8.29016	Excluded	After full text review	No outcome			Md. Nuruzzaman Khan and Md. Saiful Islam, checked for contradictions by Md. Iqbal Kabir, who also made the final decision on reasons for exclusion upon mutual agreement.
229	M. I. Kabir, M. B. Rahman, W. Smith, M. A. Lusha, S. Azim and A. H. Milton	2016	Knowledge and perception about climate change and human health: findings from a baseline survey among vulnerable communities in Bangladesh	Published	https://dx.doi.org/10.1186/s12889-016-2930-3	Excluded	After full text review	No outcome			Md. Nuruzzaman Khan and Md. Saiful Islam, checked for contradictions by Md. Iqbal Kabir, who also made the final decision on reasons for exclusion upon mutual agreement.
230	M. I. Kabir, M. B. Rahman, W. Smith, M. A. F. Lusha, S. Azim and A. H. Milton	2016	Knowledge and perception about climate change and human health: findings from a baseline survey among vulnerable communities in Bangladesh	Published	https://dx.doi.org/10.1186/s12889-016-2930-3	Excluded	After full text review	No outcome			Md. Nuruzzaman Khan and Md. Saiful Islam, checked for contradictions by Md. Iqbal Kabir, who also made the final decision on reasons for exclusion upon mutual agreement.
231	M. Chen, S. M. A. Haq, K. J. Ahmed, A. H. M. B. Hussain and M. N. Q. Ahmed	2021	The link between climate change, food security and fertility: The case of Bangladesh	Published	https://dx.doi.org/10.1371/journal.pone.0258196	Excluded	After full text review	No outcome			Md. Nuruzzaman Khan and Md. Saiful Islam, checked for contradictions by Md. Iqbal Kabir, who also made the final decision on reasons for exclusion upon mutual agreement.
232	W. A. Khan, R. Haque, A. Cravioto, M. J. Karim, M. A. Islam, D. A. Sack and D. Sullivan	2011	Malaria control in past and impact of global fund on reducing rates in Bangladesh	Published	https://www.thelancet.com/journals/langlo/article/PIIS2214-109X(13)70176-1/fulltext	Excluded	After full text review	No outcome			Md. Nuruzzaman Khan and Md. Saiful Islam, checked for contradictions by Md. Iqbal Kabir, who also made the final decision on reasons for exclusion upon mutual agreement.
233	A. V. Kondrashin	1992	Malaria in the WHO Southeast Asia region	Published	https://www.who.int/southeastasia/news/detail/11-12-2024-who-calls-for-continued-efforts-against-malaria-in-south-east-asia-region--amid-progress#:~:text=The%20Region%2C%20home%20to%20a,Region%20between%202000%20and%202023.	Excluded	After full text review	No outcome			Md. Nuruzzaman Khan and Md. Saiful Islam, checked for contradictions by Md. Iqbal Kabir, who also made the final decision on reasons for exclusion upon mutual agreement.
234	P. Shi, X. Yang, J. Fang, J. Wang, W. Xu and G. Han	2016	Mapping and ranking global mortality, affected population and GDP loss risks for multiple climatic hazards	Published	10.1007/s11442-016-1304-1	Excluded	After full text review	No outcome			Md. Nuruzzaman Khan and Md. Saiful Islam, checked for contradictions by Md. Iqbal Kabir, who also made the final decision on reasons for exclusion upon mutual agreement.
235	M. Z. Hoque, M. E. Haque and M. S. Islam	2022	Mapping integrated vulnerability of coastal agricultural livelihood to climate change in Bangladesh: Implications for spatial adaptation planning	Published	10.1016/j.pce.2021.103080	Excluded	After full text review	No outcome			Md. Nuruzzaman Khan and Md. Saiful Islam, checked for contradictions by Md. Iqbal Kabir, who also made the final decision on reasons for exclusion upon mutual agreement.
236	M. N. Uddin, A. K. M. Saiful Islam, S. K. Bala, G. M. T. Islam, S. Adhikary, D. Saha, S. Haque, M. G. R. Fahad and R. Akter	2019	Mapping of climate vulnerability of the coastal region of Bangladesh using principal component analysis	Published	10.1016/j.apgeog.2018.12.011	Excluded	After full text review	No outcome			Md. Nuruzzaman Khan and Md. Saiful Islam, checked for contradictions by Md. Iqbal Kabir, who also made the final decision on reasons for exclusion upon mutual agreement.
237	N. Arman, S. Salam Shaoli and S. Hossain	2022	Mental health and climate change in Bangladesh	Published	https://dx.doi.org/10.1080/09540261.2022.2093100	Excluded	After full text review	No outcome			Md. Nuruzzaman Khan and Md. Saiful Islam, checked for contradictions by Md. Iqbal Kabir, who also made the final decision on reasons for exclusion upon mutual agreement.
238	R. N. Ripa, J. E. Sealy, J. Raghwani, T. Das, H. Barua, M. Masuduzzaman, A. K. M. Saifuddin, M. R. Huq, M. I. Uddin, M. Iqbal, I. Brown, N. S. Lewis, D. Pfeiffer, G. Fournie and P. K. Biswas	2021	Molecular epidemiology and pathogenicity of H5N1 and H9N2 avian influenza viruses in clinically affected chickens on farms in Bangladesh	Published	https://dx.doi.org/10.1080/22221751.2021.2004865	Excluded	After full text review	No outcome			Md. Nuruzzaman Khan and Md. Saiful Islam, checked for contradictions by Md. Iqbal Kabir, who also made the final decision on reasons for exclusion upon mutual agreement.
239	S. S. U. Ahmed, G. E. Themudo, J. P. Christensen, P. K. Biswas, M. Giasuddin, M. A. Samad, N. Toft and A. K. Ersboll	2012	Molecular epidemiology of circulating highly pathogenic avian influenza (H5N1) virus in chickens, in Bangladesh, 2007-2010	Published	https://dx.doi.org/10.1016/j.vaccine.2012.09.081	Excluded	After full text review	No outcome			Md. Nuruzzaman Khan and Md. Saiful Islam, checked for contradictions by Md. Iqbal Kabir, who also made the final decision on reasons for exclusion upon mutual agreement.
240	R. Dahal, A. Upadhyay and B. Ewald	2017	One Health in South Asia and its challenges in implementation from stakeholder perspective	Published	https://dx.doi.org/10.1136/vr.104189	Excluded	After full text review	No outcome			Md. Nuruzzaman Khan and Md. Saiful Islam, checked for contradictions by Md. Iqbal Kabir, who also made the final decision on reasons for exclusion upon mutual agreement.
241	S. Murshed, D. J. Paull, A. L. Griffin and M. A. Islam	2021	A parsimonious approach to mapping climate-change-related composite disaster risk at the local scale in coastal Bangladesh	Published	10.1016/j.ijdrr.2021.102049	Excluded	After full text review	No outcome			Md. Nuruzzaman Khan and Md. Saiful Islam, checked for contradictions by Md. Iqbal Kabir, who also made the final decision on reasons for exclusion upon mutual agreement.
242	K. F. Ferdushi, M. T. Ismail and A. A. Kamil	2019	Perceptions, knowledge and adaptation about climate change: A study on farmers of haor areas after a flash flood in Bangladesh	Published	10.3390/cli7070085	Excluded	After full text review	No outcome			Md. Nuruzzaman Khan and Md. Saiful Islam, checked for contradictions by Md. Iqbal Kabir, who also made the final decision on reasons for exclusion upon mutual agreement.
243	S. Shahid	2010	Probable impacts of climate change on public health in Bangladesh	Published	https://dx.doi.org/10.1177/1010539509335499	Excluded	After full text review	No outcome			Md. Nuruzzaman Khan and Md. Saiful Islam, checked for contradictions by Md. Iqbal Kabir, who also made the final decision on reasons for exclusion upon mutual agreement.
244	T. N. Palmer and J. Raisanen	2002	Quantifying the risk of extreme seasonal precipitation events in a changing climate	Published	https://dx.doi.org/10.1038/415512a	Excluded	After full text review	No outcome			Md. Nuruzzaman Khan and Md. Saiful Islam, checked for contradictions by Md. Iqbal Kabir, who also made the final decision on reasons for exclusion upon mutual agreement.
245	M. L. Raihan, K. Onitsuka, M. Basu, N. Shimizu and S. Hoshino	2020	Rapid emergence and increasing risks of hailstorms: A potential threat to sustainable agriculture in Northern Bangladesh	Published	10.3390/su12125011	Excluded	After full text review	No outcome			Md. Nuruzzaman Khan and Md. Saiful Islam, checked for contradictions by Md. Iqbal Kabir, who also made the final decision on reasons for exclusion upon mutual agreement.
246	U. Haque, M. Hashizume, K. N. Kolivras, H. J. Overgaard, B. Das and T. Yamamoto	2012	Reduced death rates from cyclones in Bangladesh: what more needs to be done?	Published	https://dx.doi.org/10.2471/BLT.11.088302	Excluded	After full text review	No outcome			Md. Nuruzzaman Khan and Md. Saiful Islam, checked for contradictions by Md. Iqbal Kabir, who also made the final decision on reasons for exclusion upon mutual agreement.
247	P. Schneider and F. Asch	2020	Rice production and food security in Asian Mega deltas—A review on characteristics, vulnerabilities and agricultural adaptation options to cope with climate change	Published	10.1111/jac.12415	Excluded	After full text review	No outcome			Md. Nuruzzaman Khan and Md. Saiful Islam, checked for contradictions by Md. Iqbal Kabir, who also made the final decision on reasons for exclusion upon mutual agreement.
248	P. N. Schwerdtle, K. Baernighausen, S. Karim, T. S. Raihan, S. Selim, T. Baernighausen and I. Danquah	2021	A risk exchange: Health and mobility in the context of climate and environmental change in bangladesh-a qualitative study	Published	https://dx.doi.org/10.3390/ijerph18052629	Excluded	After full text review	No outcome			Md. Nuruzzaman Khan and Md. Saiful Islam, checked for contradictions by Md. Iqbal Kabir, who also made the final decision on reasons for exclusion upon mutual agreement.
249	P. N. Schwerdtle, K. Baernighausen, S. Karim, T. S. Raihan, S. Selim, T. Baernighausen and I. Danquah	2021	A risk exchange: Health and mobility in the context of climate and environmental change in bangladesh—a qualitative study	Published	10.3390/ijerph18052629	Excluded	After full text review	No outcome			Md. Nuruzzaman Khan and Md. Saiful Islam, checked for contradictions by Md. Iqbal Kabir, who also made the final decision on reasons for exclusion upon mutual agreement.
250	S. Mamtaz, M. M. Murshed, M. Asaduzzaman and M. N. Islam	2018	Risks and adaptation strategies for climate change: A community-based assessment study in the chittagong hill tracts of Bangladesh	Published	10.1007/978-3-319-26357-1_5	Excluded	After full text review	No outcome			Md. Nuruzzaman Khan and Md. Saiful Islam, checked for contradictions by Md. Iqbal Kabir, who also made the final decision on reasons for exclusion upon mutual agreement.
251	S. Dasgupta, F. A. Kamal, Z. H. Khan, S. Choudhury and A. Nishat	2015	River salinity and climate change: Evidence from coastal Bangladesh	Published	10.1142/9789814578622_0031	Excluded	After full text review	No outcome			Md. Nuruzzaman Khan and Md. Saiful Islam, checked for contradictions by Md. Iqbal Kabir, who also made the final decision on reasons for exclusion upon mutual agreement.
252	M. Garza, C. V. Mohan, M. Rahman, B. Wieland and B. Hasler	2019	The role of infectious disease impact in informing decision-making for animal health management in aquaculture systems in Bangladesh	Published	https://dx.doi.org/10.1016/j.prevetmed.2018.03.004	Excluded	After full text review	No outcome			Md. Nuruzzaman Khan and Md. Saiful Islam, checked for contradictions by Md. Iqbal Kabir, who also made the final decision on reasons for exclusion upon mutual agreement.
253	M. Hashizume, B. Armstrong, Y. Wagatsuma, A. S. G. Faruque, T. Hayashi and D. A. Sack	2008	Rotavirus infections and climate variability in Dhaka, Bangladesh: A time-series analysis	Published	https://dx.doi.org/10.1017/S0950268807009776	Excluded	After full text review	No outcome			Md. Nuruzzaman Khan and Md. Saiful Islam, checked for contradictions by Md. Iqbal Kabir, who also made the final decision on reasons for exclusion upon mutual agreement.
254	Y. Lam, P. J. Winch, F. A. Nizame, E. T. Broaddus-Shea, M. G. D. Harun and P. J. Surkan	2022	Salinity and food security in southwest coastal Bangladesh: impacts on household food production and strategies for adaptation	Published	10.1007/s12571-021-01177-5	Excluded	After full text review	No outcome			Md. Nuruzzaman Khan and Md. Saiful Islam, checked for contradictions by Md. Iqbal Kabir, who also made the final decision on reasons for exclusion upon mutual agreement.
255	K. M. Asma and K. Kotani	2021	Salinity and Water-Related Disease Risk in Coastal Bangladesh	Published	https://dx.doi.org/10.1007/s10393-021-01517-z	Excluded	After full text review	No outcome			Md. Nuruzzaman Khan and Md. Saiful Islam, checked for contradictions by Md. Iqbal Kabir, who also made the final decision on reasons for exclusion upon mutual agreement.
256	U. Habiba, M. A. Abedin, R. Shaw and A. W. R. Hassan	2013	Salinity-induced livelihood stress in coastal region of Bangladesh	Published	10.1108/S2040-7262(2013)0000013013	Excluded	After full text review	No outcome			Md. Nuruzzaman Khan and Md. Saiful Islam, checked for contradictions by Md. Iqbal Kabir, who also made the final decision on reasons for exclusion upon mutual agreement.
257	G. Rabbani, A. Rahman and K. Mainuddin	2013	Salinity-induced loss and damage to farming households in coastal Bangladesh	Published	10.1504/IJGW.2013.057284	Excluded	After full text review	No outcome			Md. Nuruzzaman Khan and Md. Saiful Islam, checked for contradictions by Md. Iqbal Kabir, who also made the final decision on reasons for exclusion upon mutual agreement.
258	M. M. Ahsan, A. K. Saha, L. Sadia, S. Sultana, P. C. Banik, M. Faruque and M. M. Zaman	2020	Salt Intake Behaviors among Type 2 Diabetic Patients of a Tertiary Level Hospital in Dhaka City	Published	https://europepmc.org/article/med/31915353	Excluded	After full text review	No outcome			Md. Nuruzzaman Khan and Md. Saiful Islam, checked for contradictions by Md. Iqbal Kabir, who also made the final decision on reasons for exclusion upon mutual agreement.
259	G. Hayward and S. Ayeb-Karlsson	2021	‘Seeing with Empty Eyes’: a systems approach to understand climate change and mental health in Bangladesh	Published	10.1007/s10584-021-03053-9	Excluded	After full text review	No outcome			Md. Nuruzzaman Khan and Md. Saiful Islam, checked for contradictions by Md. Iqbal Kabir, who also made the final decision on reasons for exclusion upon mutual agreement.
260	M. A. Rakib, J. Sasaki, H. Matsuda and M. Fukunaga	2019	Severe salinity contamination in drinking water and associated human health hazards increase migration risk in the southwestern coastal part of Bangladesh	Published	https://dx.doi.org/10.1016/j.jenvman.2019.03.101	Excluded	After full text review	No outcome			Md. Nuruzzaman Khan and Md. Saiful Islam, checked for contradictions by Md. Iqbal Kabir, who also made the final decision on reasons for exclusion upon mutual agreement.
261	I. Alam, S. Otani, A. Nagata, M. S. Khan, T. Masumoto, H. Amano and Y. Kurozawa	2022	Short-and Long-Term Effects of Drought on Selected Causes of Mortality in Northern Bangladesh	Published	https://dx.doi.org/10.3390/ijerph19063425	Excluded	After full text review	No outcome			Md. Nuruzzaman Khan and Md. Saiful Islam, checked for contradictions by Md. Iqbal Kabir, who also made the final decision on reasons for exclusion upon mutual agreement.
262	J. B. Harris, M. A. Faiz, M. R. Rahman, M. M. A. Jalil, M. F. Ahsan, R. D. G. Theakston, D. A. Warrell and U. Kuch	2010	Snake bite in Chittagong Division, Bangladesh: A study of bitten patients who developed no signs of systemic envenoming	Published	https://dx.doi.org/10.1016/j.trstmh.2009.12.006	Excluded	After full text review	No outcome			Md. Nuruzzaman Khan and Md. Saiful Islam, checked for contradictions by Md. Iqbal Kabir, who also made the final decision on reasons for exclusion upon mutual agreement.
263	S. Akter	2020	Social cohesion and willingness to pay for cyclone risk reduction: The case for the Coastal Embankment Improvement Project in Bangladesh	Published	10.1016/j.ijdrr.2020.101579	Excluded	After full text review	No outcome			Md. Nuruzzaman Khan and Md. Saiful Islam, checked for contradictions by Md. Iqbal Kabir, who also made the final decision on reasons for exclusion upon mutual agreement.
264	P. Phuyal, I. M. Kramer, D. Klingelhofer, U. Kuch, A. Madeburg, D. A. Groneberg, E. Wouters, M. Dhimal and R. Muller	2020	Spatiotemporal distribution of dengue and chikungunya in the hindu kush himalayan region: A systematic review	Published	https://dx.doi.org/10.3390/ijerph17186656	Excluded	After full text review	No outcome			Md. Nuruzzaman Khan and Md. Saiful Islam, checked for contradictions by Md. Iqbal Kabir, who also made the final decision on reasons for exclusion upon mutual agreement.
265	N. C. Dey, M. Parvez and M. R. Islam	2021	A study on the impact of the 2017 early monsoon flash flood: Potential measures to safeguard livelihoods from extreme climate events in the haor area of Bangladesh	Published	10.1016/j.ijdrr.2021.102247	Excluded	After full text review	No outcome			Md. Nuruzzaman Khan and Md. Saiful Islam, checked for contradictions by Md. Iqbal Kabir, who also made the final decision on reasons for exclusion upon mutual agreement.
266	M. M. Rahman, E. Garcia, C. C. Lim, M. Ghazipura, N. Alam, L. A. Palinkas, R. McConnell and G. Thurston	2022	Temperature variability associations with cardiovascular and respiratory emergency department visits in Dhaka, Bangladesh	Published	https://dx.doi.org/10.1016/j.envint.2022.107267	Excluded	After full text review	No outcome			Md. Nuruzzaman Khan and Md. Saiful Islam, checked for contradictions by Md. Iqbal Kabir, who also made the final decision on reasons for exclusion upon mutual agreement.
267	M. U. A. Khan, F. Ferdous, E. Karim, S. Khan and K. Uddin	2020	Temporal comparison of diseases presenting to a dermatologist of bangladesh between a gap of a couple of years	Published	https://www.wcd2019milan-dl.org/abstract-book/documents/abstracts/42-tropical-dermatology/temporal-comparison-of-diseases-presenting-6055.pdf	Excluded	After full text review	No outcome			Md. Nuruzzaman Khan and Md. Saiful Islam, checked for contradictions by Md. Iqbal Kabir, who also made the final decision on reasons for exclusion upon mutual agreement.
268	O. Saha, I. Islam, R. N. Shatadru, N. N. Rakhi, M. S. Hossain and M. M. Rahaman	2021	Temporal landscape of mutational frequencies in SARS-CoV-2 genomes of Bangladesh: possible implications from the ongoing outbreak in Bangladesh	Published	https://dx.doi.org/10.1007/s11262-021-01860-x	Excluded	After full text review	No outcome			Md. Nuruzzaman Khan and Md. Saiful Islam, checked for contradictions by Md. Iqbal Kabir, who also made the final decision on reasons for exclusion upon mutual agreement.
269	D. W. A. Murphy	2015	Theorizing climate change, (im)mobility and socio-ecological systems resilience in low-elevation coastal zones	Published	10.1080/17565529.2014.953904	Excluded	After full text review	No outcome			Md. Nuruzzaman Khan and Md. Saiful Islam, checked for contradictions by Md. Iqbal Kabir, who also made the final decision on reasons for exclusion upon mutual agreement.
270	S. Chowdhury	2023	Threatened species could be more vulnerable to climate change in tropical countries	Published	10.1016/j.scitotenv.2022.159989	Excluded	After full text review	No outcome			Md. Nuruzzaman Khan and Md. Saiful Islam, checked for contradictions by Md. Iqbal Kabir, who also made the final decision on reasons for exclusion upon mutual agreement.
271	N. Ahmed and J. S. Diana	2015	Threatening "white gold": Impacts of climate change on shrimp farming in coastal Bangladesh	Published	10.1016/j.ocecoaman.2015.06.008	Excluded	After full text review	No outcome			Md. Nuruzzaman Khan and Md. Saiful Islam, checked for contradictions by Md. Iqbal Kabir, who also made the final decision on reasons for exclusion upon mutual agreement.
272	M. Ali, D. R. Kim, M. Yunus and M. Emch	2013	Time series analysis of cholera in matlab, bangladesh, during 1988-2001	Published	http://dx.doi.org/10.3329/jhpn.v31i1.14744	Excluded	After full text review	No outcome			Md. Nuruzzaman Khan and Md. Saiful Islam, checked for contradictions by Md. Iqbal Kabir, who also made the final decision on reasons for exclusion upon mutual agreement.
273	C. Imai, B. Armstrong, Z. Chalabi, P. Mangtani and M. Hashizume	2015	Time series regression model for infectious disease and weather	Published	https://dx.doi.org/10.1016/j.envres.2015.06.040	Excluded	After full text review	No outcome			Md. Nuruzzaman Khan and Md. Saiful Islam, checked for contradictions by Md. Iqbal Kabir, who also made the final decision on reasons for exclusion upon mutual agreement.
274	M. A. Sayeed, J. Ferdous, O. Saha, S. Islam, S. D. Choudhury, J. Abedin, M. M. Hassan and A. Islam	2022	Transmission Dynamics and Genomic Epidemiology of Emerging Variants of SARS-CoV-2 in Bangladesh	Published	https://dx.doi.org/10.3390/tropicalmed7080197	Excluded	After full text review	No outcome			Md. Nuruzzaman Khan and Md. Saiful Islam, checked for contradictions by Md. Iqbal Kabir, who also made the final decision on reasons for exclusion upon mutual agreement.
275	S. Bhattacharjee	2011	Uncertainties of flash flood in context of climate change in Sunamganj District, Bangladesh	Published	10.1061/41173(414)475	Excluded	After full text review	No outcome			Md. Nuruzzaman Khan and Md. Saiful Islam, checked for contradictions by Md. Iqbal Kabir, who also made the final decision on reasons for exclusion upon mutual agreement.
276	M. N. Huda	2013	Understanding indigenous people's perception on climate change and climatic hazards: A case study of Chakma indigenous communities in Rangamati Sadar Upazila of Rangamati District, Bangladesh	Published	10.1007/s11069-012-0467-z	Excluded	After full text review	No outcome			Md. Nuruzzaman Khan and Md. Saiful Islam, checked for contradictions by Md. Iqbal Kabir, who also made the final decision on reasons for exclusion upon mutual agreement.
277	J. M. Colston, B. Zaitchik, G. Kang, P. Penataro Yori, T. Ahmed, A. Lima, A. Turab, E. Mduma, P. Sunder Shrestha, P. Bessong, R. D. Peng, R. E. Black, L. H. Moulton and M. N. Kosek	2019	Use of earth observation-derived hydrometeorological variables to model and predict rotavirus infection (MAL-ED): a multisite cohort study	Published	https://dx.doi.org/10.1016/S2542-5196(19)30084-1	Excluded	After full text review	No outcome			Md. Nuruzzaman Khan and Md. Saiful Islam, checked for contradictions by Md. Iqbal Kabir, who also made the final decision on reasons for exclusion upon mutual agreement.
278	M. A. Haque, V. R. Louis, R. Phalkey and R. Sauerborn	2014	Use of traditional medicines to cope with climate-sensitive diseases in a resource poor setting in Bangladesh	Published	https://dx.doi.org/10.1186/1471-2458-14-202	Excluded	After full text review	No outcome			Md. Nuruzzaman Khan and Md. Saiful Islam, checked for contradictions by Md. Iqbal Kabir, who also made the final decision on reasons for exclusion upon mutual agreement.
279	N. Chhetri	2021	Vulnerabilities of coastal and inland fisheries to climate change: Assessing adaptation policy to improve resiliency of social ecological system of Bangladesh	Published	10.1016/B978-0-323-85729-1.00018-9	Excluded	After full text review	No outcome			Md. Nuruzzaman Khan and Md. Saiful Islam, checked for contradictions by Md. Iqbal Kabir, who also made the final decision on reasons for exclusion upon mutual agreement.
280	K. M. Humayain and M. Nahid	2021	Vulnerabilities to landslides in chittagong metropolitan area, Bangladesh	Published	https://www.google.com/url?sa=t&source=web&rct=j&opi=89978449&url=https://banglajol.info/index.php/JESNR/article/download/26854/17931%23:~:text%3DChittagong%2520hills%2520are%2520degrading%2520by,for%2520creating%2520vulnerability%2520to%2520landslide.&ved=2ahUKEwj_tIjc5LeLAxXtxzgGHTxfCW8QFnoECBIQAw&usg=AOvVaw1WqaJXBB1C5HeTIgzDh2r6	Excluded	After full text review	No outcome			Md. Nuruzzaman Khan and Md. Saiful Islam, checked for contradictions by Md. Iqbal Kabir, who also made the final decision on reasons for exclusion upon mutual agreement.
281	E. Alam, M. S. Khan and R. Salam	2022	Vulnerability assessment based on household views from the Dammar Char in Southeastern Bangladesh	Published	10.1007/s11069-022-05302-1	Excluded	After full text review	No outcome			Md. Nuruzzaman Khan and Md. Saiful Islam, checked for contradictions by Md. Iqbal Kabir, who also made the final decision on reasons for exclusion upon mutual agreement.
282	M. Jeleff, L. Lehner, T. Giles-Vernick, M. L. A. Dückers, A. D. Napier, E. Jirovsky and R. Kutalek	2019	Vulnerability assessment tools for infectious threats and antimicrobial resistance: A scoping review protocol	Published	10.1136/bmjopen-2019-031944	Excluded	After full text review	No outcome			Md. Nuruzzaman Khan and Md. Saiful Islam, checked for contradictions by Md. Iqbal Kabir, who also made the final decision on reasons for exclusion upon mutual agreement.
283	S. Kundu, R. Roy and R. S. Kumar	2020	Vulnerability of agro-based livelihoods to climate change in coastal zones of Bangladesh	Published	https://www.google.com/url?sa=t&source=web&rct=j&opi=89978449&url=http://archive.saulibrary.edu.bd:8080/xmlui/bitstream/handle/123456789/3957/br-8-p7.pdf%3Fsequence%3D1%26isAllowed%3Dy%23:~:text%3DThe%2520key%2520results%2520indicate%2520that,systems%2520which%2520includes%2520rice%252D%2520based&ved=2ahUKEwju-r_m5LeLAxXhxzgGHYSPERUQFnoECBYQAw&usg=AOvVaw0QgeHlUn-0dcyh7icbmtdu	Excluded	After full text review	No outcome			Md. Nuruzzaman Khan and Md. Saiful Islam, checked for contradictions by Md. Iqbal Kabir, who also made the final decision on reasons for exclusion upon mutual agreement.
284	M. S. Islam and M. E. Hoq	2018	Vulnerability of aquaculture-based fish production systems to the impacts of climate change: insights from inland waters in Bangladesh	Published	10.1007/978-3-319-26357-1_3	Excluded	After full text review	No outcome			Md. Nuruzzaman Khan and Md. Saiful Islam, checked for contradictions by Md. Iqbal Kabir, who also made the final decision on reasons for exclusion upon mutual agreement.
285	A. Ali	1996	Vulnerability of Bangladesh to climate change and sea level rise through tropical cyclones and storm surges	Published	10.1007/978-94-017-1053-4_16	Excluded	After full text review	No outcome			Md. Nuruzzaman Khan and Md. Saiful Islam, checked for contradictions by Md. Iqbal Kabir, who also made the final decision on reasons for exclusion upon mutual agreement.
286	C. Wang, J. Wang, X. Sun, M. Wang, S. Wang and H. Cui	2019	Vulnerability of farmland productivity and climatic impact in Bangladesh, India, and myanmar, based on gimms 3g ndvi in 1982-201	Published	10.5846/stxb201808231798	Excluded	After full text review	No outcome			Md. Nuruzzaman Khan and Md. Saiful Islam, checked for contradictions by Md. Iqbal Kabir, who also made the final decision on reasons for exclusion upon mutual agreement.
287	M. M. Islam, S. Sallu, K. Hubacek and J. Paavola	2014	Vulnerability of fishery-based livelihoods to the impacts of climate variability and change: Insights from coastal Bangladesh	Published	10.1007/s10113-013-0487-6	Excluded	After full text review	No outcome			Md. Nuruzzaman Khan and Md. Saiful Islam, checked for contradictions by Md. Iqbal Kabir, who also made the final decision on reasons for exclusion upon mutual agreement.
288	M. M. Islam, A. Barman, G. K. Kundu, M. A. Kabir and B. Paul	2019	Vulnerability of inland and coastal aquaculture to climate change: Evidence from a developing country	Published	10.1016/j.aaf.2019.02.007	Excluded	After full text review	No outcome			Md. Nuruzzaman Khan and Md. Saiful Islam, checked for contradictions by Md. Iqbal Kabir, who also made the final decision on reasons for exclusion upon mutual agreement.
289	M. I. M. Shameem, S. Momtaz and R. Rauscher	2014	Vulnerability of rural livelihoods to multiple stressors: A case study from the southwest coastal region of Bangladesh	Published	10.1016/j.ocecoaman.2014.09.002	Excluded	After full text review	No outcome			Md. Nuruzzaman Khan and Md. Saiful Islam, checked for contradictions by Md. Iqbal Kabir, who also made the final decision on reasons for exclusion upon mutual agreement.
290	S. Shahid	2012	Vulnerability of the power sector of Bangladesh to climate change and extreme weather events	Published	10.1007/s10113-011-0276-z	Excluded	After full text review	No outcome			Md. Nuruzzaman Khan and Md. Saiful Islam, checked for contradictions by Md. Iqbal Kabir, who also made the final decision on reasons for exclusion upon mutual agreement.
291	M. M. Islam, M. Mostafiz, P. Begum, A. Talukder and S. Ahamed	2021	Vulnerability to Disaster in a Multi-hazard Coastal Environment in Bangladesh	Published	10.1007/978-3-319-54612-4_50	Excluded	After full text review	No outcome			Md. Nuruzzaman Khan and Md. Saiful Islam, checked for contradictions by Md. Iqbal Kabir, who also made the final decision on reasons for exclusion upon mutual agreement.
292	G. M. M. Alam, M. N. Khatun and M. N. I. Sarker	2020	Vulnerability to food security due to riverbank erosion in Bangladesh	Published	https://www.google.com/url?sa=t&source=web&rct=j&opi=89978449&url=https://www.mdpi.com/2673-4060/4/3/33%23:~:text%3DThe%2520majority%2520of%2520the%2520respondents,the%2520disaster%2520(Figure%25207).&ved=2ahUKEwiXs4Lv5LeLAxXX9zgGHchaFKIQFnoECBIQAw&usg=AOvVaw1B_yWz96OPEoeUbrfzLav7	Excluded	After full text review	No outcome			Md. Nuruzzaman Khan and Md. Saiful Islam, checked for contradictions by Md. Iqbal Kabir, who also made the final decision on reasons for exclusion upon mutual agreement.
293	F. Islam, G. M. M. Alam, R. Begum, M. N. I. Sarker and H. Bhandari	2021	Vulnerability, Food Security and Adaptation to Climate Change of Coastal Rice Farmers in Bangladesh	Published	10.1007/978-3-030-77259-8_9	Excluded	After full text review	No outcome			Md. Nuruzzaman Khan and Md. Saiful Islam, checked for contradictions by Md. Iqbal Kabir, who also made the final decision on reasons for exclusion upon mutual agreement.
294	M. R. R. Talukder, S. Rutherford, K. Islam and C. Chu	2020	Water Scarcity and Challenges for Access to Safe Water: A Case of Bangladesh's Coastal Area Vulnerable to Climate Change	Published	10.3233/AJW200045	Excluded	After full text review	No outcome			Md. Nuruzzaman Khan and Md. Saiful Islam, checked for contradictions by Md. Iqbal Kabir, who also made the final decision on reasons for exclusion upon mutual agreement.
295	R. Sultana, C. C. Tamason, L. S. Carstensen, J. Ferdous, Z. Z. Hossain, A. Begum and P. K. M. Jensen	2019	Water usage, hygiene and diarrhea in low-income urban communities—A mixed method prospective longitudinal study	Published	10.1016/j.mex.2019.11.018	Excluded	After full text review	No outcome			Md. Nuruzzaman Khan and Md. Saiful Islam, checked for contradictions by Md. Iqbal Kabir, who also made the final decision on reasons for exclusion upon mutual agreement.
296	K. L. Erwin	2009	Wetlands and global climate change: The role of wetland restoration in a changing world	Published	10.1007/s11273-008-9119-1	Excluded	After full text review	No outcome			Md. Nuruzzaman Khan and Md. Saiful Islam, checked for contradictions by Md. Iqbal Kabir, who also made the final decision on reasons for exclusion upon mutual agreement.
297	A. Malji, L. Obana and C. Hopkins	2022	When Home Disappears: South Asia and the Growing Risk of Climate Conflict	Published	10.1080/09546553.2022.2069448	Excluded	After full text review	No outcome			Md. Nuruzzaman Khan and Md. Saiful Islam, checked for contradictions by Md. Iqbal Kabir, who also made the final decision on reasons for exclusion upon mutual agreement.
298	K. Warner and T. Afifi	2014	Where the rain falls: Evidence from 8 countries on how vulnerable households use migration to manage the risk of rainfall variability and food insecurity	Published	10.1080/17565529.2013.835707	Excluded	After full text review	No outcome			Md. Nuruzzaman Khan and Md. Saiful Islam, checked for contradictions by Md. Iqbal Kabir, who also made the final decision on reasons for exclusion upon mutual agreement.
299	D. Morita, M. Morita, M. Alam, A. K. Mukhopadhyay, F.-T. Johura, M. Sultana, S. Monira, N. Ahmed, G. Chowdhury, S. Dutta, T. Ramamurthy, P. Samanta, E. Takahashi, K. Okamoto, H. Izumiya and M. Ohnishi	2020	Whole-Genome Analysis of Clinical Vibrio cholerae O1 in Kolkata, India, and Dhaka, Bangladesh, Reveals Two Lineages of Circulating Strains, Indicating Variation in Genomic Attributes	Published	https://dx.doi.org/10.1128/mBio.01227-20	Excluded	After full text review	No outcome			Md. Nuruzzaman Khan and Md. Saiful Islam, checked for contradictions by Md. Iqbal Kabir, who also made the final decision on reasons for exclusion upon mutual agreement.
300	D. Morita, M. Morita, M. Alam, A. K. Mukhopadhyay, F. T. Johura, M. Sultana, S. Monira, N. Ahmed, G. Chowdhury, S. Dutta, T. Ramamurthy, P. Samanta, E. Takahashi, K. Okamoto, H. Izumiya and M. Ohnishi	2020	Whole-genome analysis of clinical vibrio cholerae o1 in Kolkata, India, and Dhaka, Bangladesh, reveals two lineages of circulating strains, indicating variation in genomic attributes	Published	https://dx.doi.org/10.1128/mBio.01227-20	Excluded	After full text review	No outcome			Md. Nuruzzaman Khan and Md. Saiful Islam, checked for contradictions by Md. Iqbal Kabir, who also made the final decision on reasons for exclusion upon mutual agreement.
301	R. Castellano, N. Dolsak and A. Prakash	2021	Willingness to help climate migrants: A survey experiment in the Korail slum of Dhaka, Bangladesh	Published	https://dx.doi.org/10.1371/journal.pone.0249315	Excluded	After full text review	No outcome			Md. Nuruzzaman Khan and Md. Saiful Islam, checked for contradictions by Md. Iqbal Kabir, who also made the final decision on reasons for exclusion upon mutual agreement.
302	M. Alston	2015	Women and climate change in Bangladesh	Published	10.4324/9781315774589	Excluded	After full text review	No outcome			Md. Nuruzzaman Khan and Md. Saiful Islam, checked for contradictions by Md. Iqbal Kabir, who also made the final decision on reasons for exclusion upon mutual agreement.
303	M. Mannan	1996	Women targeted and women negated. An aspect of the environmental movement in Bangladesh	Published	https://www.google.com/url?sa=t&source=web&rct=j&opi=89978449&url=https://pubmed.ncbi.nlm.nih.gov/12347264/&ved=2ahUKEwju3oz45LeLAxUaxzgGHZkVBSUQFnoECBgQAQ&usg=AOvVaw3jBkDYFmfARhNLKaGPqb0S	Excluded	After full text review	No outcome			Md. Nuruzzaman Khan and Md. Saiful Islam, checked for contradictions by Md. Iqbal Kabir, who also made the final decision on reasons for exclusion upon mutual agreement.
304	H. M. A. Ali and H. Vallianatos	2017	Women's Experiences of Food Insecurity and Coping Strategies in the Chittagong Hill Tracts, Bangladesh	Published	https://dx.doi.org/10.1080/03670244.2017.1381604	Excluded	After full text review	No outcome			Md. Nuruzzaman Khan and Md. Saiful Islam, checked for contradictions by Md. Iqbal Kabir, who also made the final decision on reasons for exclusion upon mutual agreement.
305	S. Riyad Fatema	2020	Women's health-related vulnerabilities in natural disaster-affected areas of Bangladesh: a mixed-methods study protocol	Published	https://dx.doi.org/10.1136/bmjopen-2020-039772	Excluded	After full text review	No outcome			Md. Nuruzzaman Khan and Md. Saiful Islam, checked for contradictions by Md. Iqbal Kabir, who also made the final decision on reasons for exclusion upon mutual agreement.
306	M. D. G. Rabbani, A. A. Rahman and K. Mainuddin	2009	Women's vulnerability to water-related hazards: Comparing three areas affected by climate change in Bangladesh	Published	10.3362/1756-3488.2009.025	Excluded	After full text review	No outcome			Md. Nuruzzaman Khan and Md. Saiful Islam, checked for contradictions by Md. Iqbal Kabir, who also made the final decision on reasons for exclusion upon mutual agreement.
307	S. I. Khan, S. D. Irfan, M. N. M. Khan and T. K. I. Shafiq	2021	The wound that closes doors: Lived experiences and complexities of injection-related injuries and infections among people who inject drugs through an ethnographic lens	Published	https://dx.doi.org/10.1016/j.drugpo.2021.103276	Excluded	After full text review	No outcome			Md. Nuruzzaman Khan and Md. Saiful Islam, checked for contradictions by Md. Iqbal Kabir, who also made the final decision on reasons for exclusion upon mutual agreement.
308	A. A. Parray, M. R. Hossain, R. Sultana, B. Aktar and S. F. Rashid	2022	Younger women had more access to COVID-19 information: An Intersectional Analysis of Factors Influencing Women and Girls' Access to COVID-19 Information in Rohingya and Host Communities in Bangladesh	Published	https://dx.doi.org/10.1101/2022.04.18.22273840	Excluded	After full text review	No outcome			Md. Nuruzzaman Khan and Md. Saiful Islam, checked for contradictions by Md. Iqbal Kabir, who also made the final decision on reasons for exclusion upon mutual agreement.
309	A. A. Zongrone, T. Roopnaraine, M. I. Bhuiyan, K. Afsana, G. H. Pelto, K. M. Rasmussen, R. J. Stoltzfus, K. Saha and P. Menon	2013	A longitudinal study on infant and young child feeding (IYCF) trajectories identifies maternal and household capacities that influence the effectiveness of a behavior change communications (BCC) intervention in Bangladesh	Published	https://www.google.com/url?sa=t&source=web&rct=j&opi=89978449&url=https://faseb.onlinelibrary.wiley.com/doi/abs/10.1096/fasebj.27.1_supplement.844.10&ved=2ahUKEwiLy9H_5LeLAxU1zjgGHf88FfsQFnoECBgQAQ&usg=AOvVaw3vvTgO-mEKUGZXhdWCIUm1	Excluded	After full text review	No outcome			Md. Nuruzzaman Khan and Md. Saiful Islam, checked for contradictions by Md. Iqbal Kabir, who also made the final decision on reasons for exclusion upon mutual agreement.
310	H. Jabeen	2015	Adapting the assets of urban low-income households with climate extremes: Experience from Dhaka	Published	10.1080/19463138.2014.977293	Excluded	After full text review	No outcome			Md. Nuruzzaman Khan and Md. Saiful Islam, checked for contradictions by Md. Iqbal Kabir, who also made the final decision on reasons for exclusion upon mutual agreement.
311	M. A. F. Younus	2017	Adapting to climate change in the coastal regions of Bangladesh: proposal for the formation of community-based adaptation committees	Published	10.1080/17477891.2016.1211984	Excluded	After full text review	No outcome			Md. Nuruzzaman Khan and Md. Saiful Islam, checked for contradictions by Md. Iqbal Kabir, who also made the final decision on reasons for exclusion upon mutual agreement.
312	Z. Wadud and T. Khan	2013	Air quality and climate impacts due to CNG conversion of motor vehicles in Dhaka, Bangladesh	Published	https://dx.doi.org/10.1021/es402338b	Excluded	After full text review	No outcome			Md. Nuruzzaman Khan and Md. Saiful Islam, checked for contradictions by Md. Iqbal Kabir, who also made the final decision on reasons for exclusion upon mutual agreement.
313	U. Sumaiya and M. M. Ali	2018	Analysis of the effect of warmest climate change scenario in jamuna river floodplain using hec-ras 2d model	Published	https://www.google.com/url?sa=t&source=web&rct=j&opi=89978449&url=https://www.researchgate.net/publication/326415225_Analysis_of_the_effect_of_Warmest_Climate_Change_Scenario_in_Jamuna_River_Floodplain_using_HEC-RAS_2D_Model&ved=2ahUKEwiop8WH5beLAxVixjgGHT4JEVQQFnoECBcQAQ&usg=AOvVaw0KYmQe5qK2n-nhfIvhLuKD	Excluded	After full text review	No outcome			Md. Nuruzzaman Khan and Md. Saiful Islam, checked for contradictions by Md. Iqbal Kabir, who also made the final decision on reasons for exclusion upon mutual agreement.
314	M. Alston, K. Whittenbury, A. Haynes and N. Godden	2014	Are climate challenges reinforcing child and forced marriage and dowry as adaptation strategies in the context of Bangladesh?	Published	10.1016/j.wsif.2014.08.005	Excluded	After full text review	No outcome			Md. Nuruzzaman Khan and Md. Saiful Islam, checked for contradictions by Md. Iqbal Kabir, who also made the final decision on reasons for exclusion upon mutual agreement.
315	M. A. F. Younus	2017	An assessment of vulnerability and adaptation to cyclones through impact assessment guidelines: a bottom-up case study from Bangladesh coast	Published	10.1007/s11069-017-3027-8	Excluded	After full text review	No outcome			Md. Nuruzzaman Khan and Md. Saiful Islam, checked for contradictions by Md. Iqbal Kabir, who also made the final decision on reasons for exclusion upon mutual agreement.
316	N. Hossain	2018	The 1970 Bhola cyclone, nationalist politics, and the subsistence crisis contract in Bangladesh	Published	https://dx.doi.org/10.1111/disa.12235	Excluded	During preliminary title and abstract screening	Do not meet the inclusion criteria presented Table 1 in the manuscript			Md. Nuruzzaman Khan and Md. Saiful Islam, checked for contradictions by Md. Iqbal Kabir, who also made the final decision on reasons for exclusion upon mutual agreement.
317	Q. K. Ahmad	2020	Accelerating adaptation action and support: Livelihoods and food security with particular reference to Bangladesh	Published	https://www.google.com/url?sa=t&source=web&rct=j&opi=89978449&url=https://novapublishers.com/shop/climate-adaptation-for-a-sustainable-economy-lessons-from-bangladesh-an-emerging-tiger-of-asia/&ved=2ahUKEwi1s7qR5beLAxU2xzgGHR_zA0cQFnoECBgQAQ&usg=AOvVaw3f6zy1iEj7Zx7wKVX8lsIm	Excluded	During preliminary title and abstract screening	Do not meet the inclusion criteria presented Table 1 in the manuscript			Md. Nuruzzaman Khan and Md. Saiful Islam, checked for contradictions by Md. Iqbal Kabir, who also made the final decision on reasons for exclusion upon mutual agreement.
318	M. J. Alam and W. Bryant	2016	Access to water and sanitation for people with paraplegia living in rural communities in bangladesh	Published	https://dx.doi.org/10.1080/2331205X.2016.1233686	Excluded	During preliminary title and abstract screening	Do not meet the inclusion criteria presented Table 1 in the manuscript			Md. Nuruzzaman Khan and Md. Saiful Islam, checked for contradictions by Md. Iqbal Kabir, who also made the final decision on reasons for exclusion upon mutual agreement.
319	M. Maber, H. M. Liversidge and M. P. Hector	2006	Accuracy of age estimation of radiographic methods using developing teeth	Published	https://www.google.com/url?sa=t&source=web&rct=j&opi=89978449&url=https://pubmed.ncbi.nlm.nih.gov/16533584/&ved=2ahUKEwjClLSZ5beLAxViyjgGHW4rO_gQFnoECBMQAQ&usg=AOvVaw24yEtCW621gGMXprljp98u	Excluded	During preliminary title and abstract screening	Do not meet the inclusion criteria presented Table 1 in the manuscript			Md. Nuruzzaman Khan and Md. Saiful Islam, checked for contradictions by Md. Iqbal Kabir, who also made the final decision on reasons for exclusion upon mutual agreement.
320	T. K. Nath, M. Jashimuddin and M. Inoue	2020	Achieving sustainable development goals through participatory forest management: Examples from South-Eastern Bangladesh	Published	10.1111/1477-8947.12209	Excluded	During preliminary title and abstract screening	Do not meet the inclusion criteria presented Table 1 in the manuscript			Md. Nuruzzaman Khan and Md. Saiful Islam, checked for contradictions by Md. Iqbal Kabir, who also made the final decision on reasons for exclusion upon mutual agreement.
321	S. Das, M. G. Rasul, M. S. Hossain, A.-R. Khan, M. A. Alam, T. Ahmed and J. D. Clemens	2020	Acute food insecurity and short-term coping strategies of urban and rural households of Bangladesh during the lockdown period of COVID-19 pandemic of 2020: report of a cross-sectional survey	Published	https://dx.doi.org/10.1136/bmjopen-2020-043365	Excluded	During preliminary title and abstract screening	Do not meet the inclusion criteria presented Table 1 in the manuscript			Md. Nuruzzaman Khan and Md. Saiful Islam, checked for contradictions by Md. Iqbal Kabir, who also made the final decision on reasons for exclusion upon mutual agreement.
322	M. R. Karim, A. S. M. Al Mamun, M. M. Rana, R. A. Mahumud, N. N. Shoma, D. Dutt, P. Bharati and M. G. Hossain	2021	Acute malnutrition and its determinants of preschool children in Bangladesh: gender differentiation	Published	https://dx.doi.org/10.1186/s12887-021-03033-z	Excluded	During preliminary title and abstract screening	Do not meet the inclusion criteria presented Table 1 in the manuscript			Md. Nuruzzaman Khan and Md. Saiful Islam, checked for contradictions by Md. Iqbal Kabir, who also made the final decision on reasons for exclusion upon mutual agreement.
323	H. Jabeen	2017	Adaptability of the built environment of informal settlements to increase climate resilience in Dhaka, Bangladesh	Published	10.1057/978-1-137-47354-7_9	Excluded	During preliminary title and abstract screening	Do not meet the inclusion criteria presented Table 1 in the manuscript			Md. Nuruzzaman Khan and Md. Saiful Islam, checked for contradictions by Md. Iqbal Kabir, who also made the final decision on reasons for exclusion upon mutual agreement.
324	J. Pouliotte, B. Smit and L. Westerhoff	2009	Adaptation and development: Livelihoods and climate change in Subarnabad, Bangladesh	Published	10.3763/cdev.2009.0001	Excluded	During preliminary title and abstract screening	Do not meet the inclusion criteria presented Table 1 in the manuscript			Md. Nuruzzaman Khan and Md. Saiful Islam, checked for contradictions by Md. Iqbal Kabir, who also made the final decision on reasons for exclusion upon mutual agreement.
325	M. Saroar and J. K. Routray	2010	Adaptation in situ or retreat? A multivariate approach to explore the factors that guide the peoples' preference against the impacts of sea level rise in coastal Bangladesh	Published	10.1080/13549839.2010.498813	Excluded	During preliminary title and abstract screening	Do not meet the inclusion criteria presented Table 1 in the manuscript			Md. Nuruzzaman Khan and Md. Saiful Islam, checked for contradictions by Md. Iqbal Kabir, who also made the final decision on reasons for exclusion upon mutual agreement.
326	I. Quasem, N. L. Sloan, A. Chowdhury, S. Ahmed, B. Winikoff and A. M. R. Chowdhury	2003	Adaptation of kangaroo mother care for community-based application	Published	https://www.google.com/url?sa=t&source=web&rct=j&opi=89978449&url=https://pubmed.ncbi.nlm.nih.gov/14647161/&ved=2ahUKEwi4gN2h5beLAxXAoGMGHUAZH2oQFnoECBQQAQ&usg=AOvVaw3kLWweAI1VYNRCen7Au6G1	Excluded	During preliminary title and abstract screening	Do not meet the inclusion criteria presented Table 1 in the manuscript			Md. Nuruzzaman Khan and Md. Saiful Islam, checked for contradictions by Md. Iqbal Kabir, who also made the final decision on reasons for exclusion upon mutual agreement.
327	P. Sultana and P. M. Thompson	2017	Adaptation or conflict? Responses to climate change in water management in Bangladesh	Published	10.1016/j.envsci.2017.09.011	Excluded	During preliminary title and abstract screening	Do not meet the inclusion criteria presented Table 1 in the manuscript			Md. Nuruzzaman Khan and Md. Saiful Islam, checked for contradictions by Md. Iqbal Kabir, who also made the final decision on reasons for exclusion upon mutual agreement.
328	S. Ahmed, E. Eklund and E. Kiester	2022	Adaptation outcomes in climate-vulnerable locations: understanding how short-term climate actions exacerbated existing gender inequities in coastal Bangladesh	Published	10.1080/09640568.2022.2082928	Excluded	During preliminary title and abstract screening	Do not meet the inclusion criteria presented Table 1 in the manuscript			Md. Nuruzzaman Khan and Md. Saiful Islam, checked for contradictions by Md. Iqbal Kabir, who also made the final decision on reasons for exclusion upon mutual agreement.
329	T. A. Eisenstadt, T. Haque, M. Toman and M. Wright	2022	The “Adaptation Paradox” and Citizen Ambiguity over Government Climate Policies: Survey Findings from Bangladesh	Published	10.3390/su14148623	Excluded	During preliminary title and abstract screening	Do not meet the inclusion criteria presented Table 1 in the manuscript			Md. Nuruzzaman Khan and Md. Saiful Islam, checked for contradictions by Md. Iqbal Kabir, who also made the final decision on reasons for exclusion upon mutual agreement.
330	R. A. Mahmood	1994	Adaptation to a new world: experience of Bangladeshis in Japan	Published	https://www.google.com/url?sa=t&source=web&rct=j&opi=89978449&url=https://pubmed.ncbi.nlm.nih.gov/12346403/&ved=2ahUKEwiS6N6o5beLAxXxxzgGHbDvBBQQFnoECBMQAQ&usg=AOvVaw3Y420p8A9q3aWkv0C6IBpu	Excluded	During preliminary title and abstract screening	Do not meet the inclusion criteria presented Table 1 in the manuscript			Md. Nuruzzaman Khan and Md. Saiful Islam, checked for contradictions by Md. Iqbal Kabir, who also made the final decision on reasons for exclusion upon mutual agreement.
331	M. Zakir Hossain and M. Ashiq Ur Rahman	2018	Adaptation to climate change as resilience for urban extreme poor: lessons learned from targeted asset transfers programmes in Dhaka city of Bangladesh	Published	10.1007/s10668-016-9888-2	Excluded	During preliminary title and abstract screening	Do not meet the inclusion criteria presented Table 1 in the manuscript			Md. Nuruzzaman Khan and Md. Saiful Islam, checked for contradictions by Md. Iqbal Kabir, who also made the final decision on reasons for exclusion upon mutual agreement.
332	M. T. Islam and M. Nursey-Bray	2017	Adaptation to climate change in agriculture in Bangladesh: The role of formal institutions	Published	https://dx.doi.org/10.1016/j.jenvman.2017.05.092	Excluded	During preliminary title and abstract screening	Do not meet the inclusion criteria presented Table 1 in the manuscript			Md. Nuruzzaman Khan and Md. Saiful Islam, checked for contradictions by Md. Iqbal Kabir, who also made the final decision on reasons for exclusion upon mutual agreement.
333	I. Delaporte and M. Maurel	2018	Adaptation to climate change in Bangladesh	Published	10.1080/14693062.2016.1222261	Excluded	During preliminary title and abstract screening	Do not meet the inclusion criteria presented Table 1 in the manuscript			Md. Nuruzzaman Khan and Md. Saiful Islam, checked for contradictions by Md. Iqbal Kabir, who also made the final decision on reasons for exclusion upon mutual agreement.
334	S. O'Donoghue, M. Lehmann, D. Major, G. Major-Ex, C. Sutherland, A. Motau, N. Haddaden, A. S. Kibria, R. Costanza, C. Groves, A. Behie and K. Johnson	2021	Adaptation to climate change in small coastal cities: The influence of development status on adaptation response	Published	10.1016/j.ocecoaman.2021.105788	Excluded	During preliminary title and abstract screening	Do not meet the inclusion criteria presented Table 1 in the manuscript			Md. Nuruzzaman Khan and Md. Saiful Islam, checked for contradictions by Md. Iqbal Kabir, who also made the final decision on reasons for exclusion upon mutual agreement.
335	D. Saha, M. A. Hossain, M. S. S. Hossain and R. Rahman	2017	Adaptations to climate changein bangladesh: Developmentof a national inventory	Published	10.1007/978-3-319-58214-6_11	Excluded	During preliminary title and abstract screening	Do not meet the inclusion criteria presented Table 1 in the manuscript			Md. Nuruzzaman Khan and Md. Saiful Islam, checked for contradictions by Md. Iqbal Kabir, who also made the final decision on reasons for exclusion upon mutual agreement.
336	P. K. Aggarwal, P. K. Joshi, J. S. I. Ingram and R. K. Gupta	2004	Adapting food systems of the Indo-Gangetic plains to global environmental change: Key information needs to improve policy formulation	Published	10.1016/j.envsci.2004.07.006	Excluded	During preliminary title and abstract screening	Do not meet the inclusion criteria presented Table 1 in the manuscript			Md. Nuruzzaman Khan and Md. Saiful Islam, checked for contradictions by Md. Iqbal Kabir, who also made the final decision on reasons for exclusion upon mutual agreement.
337	N. Sheppard, J. Mwanza, T. Chipato, J. Kavanagh, E. Parnham and M. Krediet	2021	Adapting RCOG clinical guidance to local settings	Published	https://dx.doi.org/10.1111/1471-0528.23-16715	Excluded	During preliminary title and abstract screening	Do not meet the inclusion criteria presented Table 1 in the manuscript			Md. Nuruzzaman Khan and Md. Saiful Islam, checked for contradictions by Md. Iqbal Kabir, who also made the final decision on reasons for exclusion upon mutual agreement.
338	V. Ingham, M. Rabiul Islam and J. Hicks	2019	Adaptive flood mobilities in Bangladesh	Published	10.1080/17450101.2018.1522882	Excluded	During preliminary title and abstract screening	Do not meet the inclusion criteria presented Table 1 in the manuscript			Md. Nuruzzaman Khan and Md. Saiful Islam, checked for contradictions by Md. Iqbal Kabir, who also made the final decision on reasons for exclusion upon mutual agreement.
339	N. Sultana and J. M. Luetz	2022	Adopting the Local Knowledge of Coastal Communities for Climate Change Adaptation: A Case Study From Bangladesh	Published	10.3389/fclim.2022.823296	Excluded	During preliminary title and abstract screening	Do not meet the inclusion criteria presented Table 1 in the manuscript			Md. Nuruzzaman Khan and Md. Saiful Islam, checked for contradictions by Md. Iqbal Kabir, who also made the final decision on reasons for exclusion upon mutual agreement.
340	J. Daron, M. Bruno Soares, T. Janes, F. Colledge, G. Srinivasan, A. Agarwal, C. Hewitt, K. Richardson, S. Nepal, M. Singh Shrestha, G. Rasul, N. Suckall, B. Harrison, R. L. Oakes and D. Corbelli	2022	Advancing climate services in South Asia	Published	10.1016/j.cliser.2022.100295	Excluded	During preliminary title and abstract screening	Do not meet the inclusion criteria presented Table 1 in the manuscript			Md. Nuruzzaman Khan and Md. Saiful Islam, checked for contradictions by Md. Iqbal Kabir, who also made the final decision on reasons for exclusion upon mutual agreement.
341	I. Masud	2018	Advocacy for mainstreaming and sustainable implementation of Tobacco Control Law in Bangladesh	Published	https://dx.doi.org/10.18332/tid/84360	Excluded	During preliminary title and abstract screening	Do not meet the inclusion criteria presented Table 1 in the manuscript			Md. Nuruzzaman Khan and Md. Saiful Islam, checked for contradictions by Md. Iqbal Kabir, who also made the final decision on reasons for exclusion upon mutual agreement.
342	A. N. Lazar, D. Clarke, H. Adams, A. R. Akanda, S. Szabo, R. J. Nicholls, Z. Matthews, D. Begum, A. F. M. Saleh, M. A. Abedin, A. Payo, P. K. Streatfield, C. Hutton, M. S. Mondal and A. Z. M. Moslehuddin	2015	Agricultural livelihoods in coastal Bangladesh under climate and environmental change - A model framework	Published	https://dx.doi.org/10.1039/c4em00600c	Excluded	During preliminary title and abstract screening	Do not meet the inclusion criteria presented Table 1 in the manuscript			Md. Nuruzzaman Khan and Md. Saiful Islam, checked for contradictions by Md. Iqbal Kabir, who also made the final decision on reasons for exclusion upon mutual agreement.
343	M. Ashrafuzzaman, C. Gomes, A. Cerdà, L. Schmidt and J. Guerra	2022	Agricultural Vulnerability and Adaptation Strategies by Farmers to Climate Change in South-Western Coastal Bangladesh	Published	10.1007/978-3-030-98617-9_8	Excluded	During preliminary title and abstract screening	Do not meet the inclusion criteria presented Table 1 in the manuscript			Md. Nuruzzaman Khan and Md. Saiful Islam, checked for contradictions by Md. Iqbal Kabir, who also made the final decision on reasons for exclusion upon mutual agreement.
344	M. E. Tusneem	2011	Agriculture and food security	Published	https://www.google.com/url?sa=t&source=web&rct=j&opi=89978449&url=https://agricultureandfoodsecurity.biomedcentral.com/&ved=2ahUKEwjhgsCy5beLAxV-xzgGHUMOHGcQFnoECAkQAQ&usg=AOvVaw2ot_MpHepAfbbnGbi5ErIW	Excluded	During preliminary title and abstract screening	Do not meet the inclusion criteria presented Table 1 in the manuscript			Md. Nuruzzaman Khan and Md. Saiful Islam, checked for contradictions by Md. Iqbal Kabir, who also made the final decision on reasons for exclusion upon mutual agreement.
345	K. Paprocki	2019	All That Is Solid Melts into the Bay: Anticipatory Ruination and Climate Change Adaptation	Published	10.1111/anti.12421	Excluded	During preliminary title and abstract screening	Do not meet the inclusion criteria presented Table 1 in the manuscript			Md. Nuruzzaman Khan and Md. Saiful Islam, checked for contradictions by Md. Iqbal Kabir, who also made the final decision on reasons for exclusion upon mutual agreement.
346	M. M. Rahman and J. T. S. Sumantyo	2008	Alos palsar data for tropical forest interpretation and mapping	Published	https://www.google.com/url?sa=t&source=web&rct=j&opi=89978449&url=https://www.sciencedirect.com/science/article/pii/S1569843224003480&ved=2ahUKEwiXqau65beLAxUl1jgGHazhHkwQFnoECBMQAQ&usg=AOvVaw0MwlwmBALdZ4EOBgxiJMTE	Excluded	During preliminary title and abstract screening	Do not meet the inclusion criteria presented Table 1 in the manuscript			Md. Nuruzzaman Khan and Md. Saiful Islam, checked for contradictions by Md. Iqbal Kabir, who also made the final decision on reasons for exclusion upon mutual agreement.
347	S. Rödder	2020	The ambivalent role of environmental NGOs in climate communication	Published	10.22323/2.19060303	Excluded	During preliminary title and abstract screening	Do not meet the inclusion criteria presented Table 1 in the manuscript			Md. Nuruzzaman Khan and Md. Saiful Islam, checked for contradictions by Md. Iqbal Kabir, who also made the final decision on reasons for exclusion upon mutual agreement.
348	M. H. Imam, M. M. Rahman, S. Roy, F. Hoque, U. Ahsan, S. M. A. Abdullah, M. S. Hossain and M. A. Rahim	2022	Analysis of Diurnal Air Temperature Range Variation over Bangladesh	Published	10.1007/s41748-021-00282-x	Excluded	During preliminary title and abstract screening	Do not meet the inclusion criteria presented Table 1 in the manuscript			Md. Nuruzzaman Khan and Md. Saiful Islam, checked for contradictions by Md. Iqbal Kabir, who also made the final decision on reasons for exclusion upon mutual agreement.
349	V. A. Agoltsov, D. V. Podshibyakin, L. P. Padilo, O. Y. Chernykh, O. M. Popova, L. V. Stupina and N. V. Solotova	2022	Analysis of peste des petits ruminants virus spread and the risk of its introduction into the territory of the Russian Federation	Published	https://dx.doi.org/10.14202/vetworld.2022.1610-1616	Excluded	During preliminary title and abstract screening	Do not meet the inclusion criteria presented Table 1 in the manuscript			Md. Nuruzzaman Khan and Md. Saiful Islam, checked for contradictions by Md. Iqbal Kabir, who also made the final decision on reasons for exclusion upon mutual agreement.
350	S. H. Rahman, B. M. R. Faisal, M. T. Rahman and T. B. Taher	2016	Analysis of VIA and EbA in a river bank erosion prone area of Bangladesh applying DPSIR framework	Published	10.3390/cli4040052	Excluded	During preliminary title and abstract screening	Do not meet the inclusion criteria presented Table 1 in the manuscript			Md. Nuruzzaman Khan and Md. Saiful Islam, checked for contradictions by Md. Iqbal Kabir, who also made the final decision on reasons for exclusion upon mutual agreement.
351	H. M. Tuihedur Rahman and G. M. Hickey	2020	An analytical framework for assessing context-specific rural livelihood vulnerability	Published	10.3390/su12145654	Excluded	During preliminary title and abstract screening	Do not meet the inclusion criteria presented Table 1 in the manuscript			Md. Nuruzzaman Khan and Md. Saiful Islam, checked for contradictions by Md. Iqbal Kabir, who also made the final decision on reasons for exclusion upon mutual agreement.
352	A. Dudley, A. Alexander, I. L. Aymerich, C. M. N. Devrieze, D. Jung, V. Khetawat, J. Milne, P. Randazzo and J. Nakahara	2014	The application of an integrated national adaptation plan for climate-change induced migration. Focus: Bangladesh	Published	https://www.google.com/url?sa=t&source=web&rct=j&opi=89978449&url=https://www.researchgate.net/publication/289776335_The_application_of_an_integrated_national_adaptation_plan_for_climate-change_induced_migration_Focus_Bangladesh&ved=2ahUKEwjAlZHF5beLAxUlwzgGHVwUJBsQFnoECA4QAQ&usg=AOvVaw16-DeOYVOEoXZx2kwYI2a8	Excluded	During preliminary title and abstract screening	Do not meet the inclusion criteria presented Table 1 in the manuscript			Md. Nuruzzaman Khan and Md. Saiful Islam, checked for contradictions by Md. Iqbal Kabir, who also made the final decision on reasons for exclusion upon mutual agreement.
353	A. R. M. T. Islam, S. C. Pal, I. Chowdhuri, R. Salam, M. S. Islam, M. M. Rahman, A. Zahid and A. M. Idris	2021	Application of novel framework approach for prediction of nitrate concentration susceptibility in coastal multi-aquifers, Bangladesh	Published	https://dx.doi.org/10.1016/j.scitotenv.2021.149811	Excluded	During preliminary title and abstract screening	Do not meet the inclusion criteria presented Table 1 in the manuscript			Md. Nuruzzaman Khan and Md. Saiful Islam, checked for contradictions by Md. Iqbal Kabir, who also made the final decision on reasons for exclusion upon mutual agreement.
354	S. Rana, K. Gunasekara, M. K. Hazarika, L. Samarakoon and M. Siddiquee	2010	Application of Remote Sensing and GIS for cyclone disaster management in coastal area: A case study at Barguna district, Bangladesh	Published	https://www.google.com/url?sa=t&source=web&rct=j&opi=89978449&url=https://www.isprs.org/proceedings/xxxviii/part8/pdf/jts64_20100608144600.pdf&ved=2ahUKEwiYgsPN5beLAxXKzzgGHZJPH0sQFnoECBQQAQ&usg=AOvVaw3vGzhGqD8WY5BbbxiA4i4U	Excluded	During preliminary title and abstract screening	Do not meet the inclusion criteria presented Table 1 in the manuscript			Md. Nuruzzaman Khan and Md. Saiful Islam, checked for contradictions by Md. Iqbal Kabir, who also made the final decision on reasons for exclusion upon mutual agreement.
355	A. S. Kebede, R. J. Nicholls, A. Allan, I. Arto, I. Cazcarro, J. A. Fernandes, C. T. Hill, C. W. Hutton, S. Kay, A. N. Lazar, I. Macadam, M. Palmer, N. Suckall, E. L. Tompkins, K. Vincent and P. W. Whitehead	2018	Applying the global RCP-SSP-SPA scenario framework at sub-national scale: A multi-scale and participatory scenario approach	Published	https://dx.doi.org/10.1016/j.scitotenv.2018.03.368	Excluded	During preliminary title and abstract screening	Do not meet the inclusion criteria presented Table 1 in the manuscript			Md. Nuruzzaman Khan and Md. Saiful Islam, checked for contradictions by Md. Iqbal Kabir, who also made the final decision on reasons for exclusion upon mutual agreement.
356	H. M. Murphy, E. A. McBean and K. Farahbakhsh	2009	Appropriate technology - A comprehensive approach for water and sanitation in the developing world	Published	10.1016/j.techsoc.2009.03.010	Excluded	During preliminary title and abstract screening	Do not meet the inclusion criteria presented Table 1 in the manuscript			Md. Nuruzzaman Khan and Md. Saiful Islam, checked for contradictions by Md. Iqbal Kabir, who also made the final decision on reasons for exclusion upon mutual agreement.
357	S. Nadarajah and A. Eide	2020	Are Asian fresh and brackish water aquaculture production vulnerable or resilient towards climate change impacts?	Published	10.1080/13657305.2019.1677802	Excluded	During preliminary title and abstract screening	Do not meet the inclusion criteria presented Table 1 in the manuscript			Md. Nuruzzaman Khan and Md. Saiful Islam, checked for contradictions by Md. Iqbal Kabir, who also made the final decision on reasons for exclusion upon mutual agreement.
358	M. Azam	2021	Are the UNFCCC Paris Agreement and the TRIPS Agreement Facilitating Access to and Transfer of Climate Technologies for the LDCs?	Published	https://www.google.com/url?sa=t&source=web&rct=j&opi=89978449&url=http://su.diva-portal.org/smash/record.jsf%3Fpid%3Ddiva2:1644264&ved=2ahUKEwiZl5bW5beLAxVm3jgGHfdmM9AQFnoECBMQAQ&usg=AOvVaw1O2IdbCQO-cjdGTlztUBhP	Excluded	During preliminary title and abstract screening	Do not meet the inclusion criteria presented Table 1 in the manuscript			Md. Nuruzzaman Khan and Md. Saiful Islam, checked for contradictions by Md. Iqbal Kabir, who also made the final decision on reasons for exclusion upon mutual agreement.
359	M. Van Den Homberg, L. Cumiskey, E. Oprins, P. Suarez and A. Van Der Hulst	2015	Are you ready! To take early action? Embedding serious gaming into community managed DRR in Bangladesh	Published	https://www.google.com/url?sa=t&source=web&rct=j&opi=89978449&url=http://idl.iscram.org/files/marcvandenhomberg/2015/1249_MarcvandenHomberg_etal2015.pdf&ved=2ahUKEwjnjrLg5beLAxWJ3TgGHdEcJNUQFnoECBYQAQ&usg=AOvVaw1oBsVYHTv3e4Mu8MXvi2Y2	Excluded	During preliminary title and abstract screening	Do not meet the inclusion criteria presented Table 1 in the manuscript			Md. Nuruzzaman Khan and Md. Saiful Islam, checked for contradictions by Md. Iqbal Kabir, who also made the final decision on reasons for exclusion upon mutual agreement.
360	J. Dittmar, A. Voegelin, L. C. Roberts, S. J. Hug, G. C. Saha, M. A. Ali, A. B. M. Badruzzaman and R. Kretzschmar	2010	Arsenic accumulation in a paddy field in bangladesh: Seasonal dynamics and trends over a three-year monitoring period	Published	https://dx.doi.org/10.1021/es903117r	Excluded	During preliminary title and abstract screening	Do not meet the inclusion criteria presented Table 1 in the manuscript			Md. Nuruzzaman Khan and Md. Saiful Islam, checked for contradictions by Md. Iqbal Kabir, who also made the final decision on reasons for exclusion upon mutual agreement.
361	H. S. Kohli, A. Sharma and A. Sood	2011	Asia 2050: Realizing the Asian century	Published	10.4135/9781446270349	Excluded	During preliminary title and abstract screening	Do not meet the inclusion criteria presented Table 1 in the manuscript			Md. Nuruzzaman Khan and Md. Saiful Islam, checked for contradictions by Md. Iqbal Kabir, who also made the final decision on reasons for exclusion upon mutual agreement.
362	J. O. Warner	2005	The Asia Pacific Association of Pediatric Allergy Respirology and Immunology	Published	https://dx.doi.org/10.1111/j.1399-3038.2005.00292.x	Excluded	During preliminary title and abstract screening	Do not meet the inclusion criteria presented Table 1 in the manuscript			Md. Nuruzzaman Khan and Md. Saiful Islam, checked for contradictions by Md. Iqbal Kabir, who also made the final decision on reasons for exclusion upon mutual agreement.
363	M. Z. Hoque, S. Cui, L. Xu, I. Islam, J. Tang and S. Ding	2019	Assessing Agricultural Livelihood Vulnerability to Climate Change in Coastal Bangladesh	Published	https://dx.doi.org/10.3390/ijerph16224552	Excluded	During preliminary title and abstract screening	Do not meet the inclusion criteria presented Table 1 in the manuscript			Md. Nuruzzaman Khan and Md. Saiful Islam, checked for contradictions by Md. Iqbal Kabir, who also made the final decision on reasons for exclusion upon mutual agreement.
364	M. I. Faridatul and B. Ahmed	2020	Assessing agricultural vulnerability to drought in a heterogeneous environment: A remote sensing-based approach	Published	10.3390/rs12203363	Excluded	During preliminary title and abstract screening	Do not meet the inclusion criteria presented Table 1 in the manuscript			Md. Nuruzzaman Khan and Md. Saiful Islam, checked for contradictions by Md. Iqbal Kabir, who also made the final decision on reasons for exclusion upon mutual agreement.
365	K. J. Ahmed and Y. Tan	2021	Assessing and Mapping Spatial Variations in Climate Change and Climatic Hazards in Bangladesh	Published	10.1007/978-3-030-77259-8_24	Excluded	During preliminary title and abstract screening	Do not meet the inclusion criteria presented Table 1 in the manuscript			Md. Nuruzzaman Khan and Md. Saiful Islam, checked for contradictions by Md. Iqbal Kabir, who also made the final decision on reasons for exclusion upon mutual agreement.
366	M. Jakariya, M. S. Alam, M. A. Rahman, S. Ahmed, M. M. L. Elahi, A. M. S. Khan, S. Saad, H. M. Tamim, T. Ishtiak, S. M. Sayem, M. S. Ali and D. Akter	2020	Assessing climate-induced agricultural vulnerable coastal communities of Bangladesh using machine learning techniques	Published	10.1016/j.scitotenv.2020.140255	Excluded	During preliminary title and abstract screening	Do not meet the inclusion criteria presented Table 1 in the manuscript			Md. Nuruzzaman Khan and Md. Saiful Islam, checked for contradictions by Md. Iqbal Kabir, who also made the final decision on reasons for exclusion upon mutual agreement.
367	M. A. Basher, M. A. Stiller-Reeve, A. K. M. Saiful Islam and S. Bremer	2018	Assessing climatic trends of extreme rainfall indices over northeast Bangladesh	Published	10.1007/s00704-017-2285-4	Excluded	During preliminary title and abstract screening	Do not meet the inclusion criteria presented Table 1 in the manuscript			Md. Nuruzzaman Khan and Md. Saiful Islam, checked for contradictions by Md. Iqbal Kabir, who also made the final decision on reasons for exclusion upon mutual agreement.
368	T. Mardy, M. N. Uddin, M. A. Sarker, D. Roy and E. S. Dunn	2018	Assessing coping strategies in response to drought: A micro level study in the north-west region of Bangladesh	Published	10.3390/cli6020023	Excluded	During preliminary title and abstract screening	Do not meet the inclusion criteria presented Table 1 in the manuscript			Md. Nuruzzaman Khan and Md. Saiful Islam, checked for contradictions by Md. Iqbal Kabir, who also made the final decision on reasons for exclusion upon mutual agreement.
369	Z. Karim, S. G. Hussain and M. Ahmed	1996	Assessing impacts of climatic variations on foodgrain production in Bangladesh	Published	10.1007/978-94-017-1053-4_5	Excluded	During preliminary title and abstract screening	Do not meet the inclusion criteria presented Table 1 in the manuscript			Md. Nuruzzaman Khan and Md. Saiful Islam, checked for contradictions by Md. Iqbal Kabir, who also made the final decision on reasons for exclusion upon mutual agreement.
370	A. A. Mamun, A. R. M. Towfiqul Islam, E. Alam, S. C. Pal and G. M. Monirul Alam	2022	Assessing Riverbank Erosion and Livelihood Resilience Using Traditional Approaches in Northern Bangladesh	Published	10.3390/su14042348	Excluded	During preliminary title and abstract screening	Do not meet the inclusion criteria presented Table 1 in the manuscript			Md. Nuruzzaman Khan and Md. Saiful Islam, checked for contradictions by Md. Iqbal Kabir, who also made the final decision on reasons for exclusion upon mutual agreement.
371	M. G. Azam and M. M. Rahman	2022	Assessing spatial vulnerability of Bangladesh to climate change and extremes: a geographic information system approach	Published	10.1007/s11027-022-10013-w	Excluded	During preliminary title and abstract screening	Do not meet the inclusion criteria presented Table 1 in the manuscript			Md. Nuruzzaman Khan and Md. Saiful Islam, checked for contradictions by Md. Iqbal Kabir, who also made the final decision on reasons for exclusion upon mutual agreement.
372	M. R. Miah, M. M. Hossain and M. M. Islam	2022	Assessing Sustainability Aspects of Mud Crab (Scylla sp.) Fishery and Its Link to Social-Ecological Traps in the Bangladesh Sundarbans	Published	10.1080/08920753.2022.2078176	Excluded	During preliminary title and abstract screening	Do not meet the inclusion criteria presented Table 1 in the manuscript			Md. Nuruzzaman Khan and Md. Saiful Islam, checked for contradictions by Md. Iqbal Kabir, who also made the final decision on reasons for exclusion upon mutual agreement.
373	D. Lindamood, D. Armitage, D. F. Sharmin, R. Brouwer, S. J. Elliott, J. A. Liu and M. R. Khan	2021	Assessing the capacity for adaptation and collaboration in the context of freshwater pollution management in Dhaka, Bangladesh	Published	https://dx.doi.org/10.1016/j.envsci.2021.02.015	Excluded	During preliminary title and abstract screening	Do not meet the inclusion criteria presented Table 1 in the manuscript			Md. Nuruzzaman Khan and Md. Saiful Islam, checked for contradictions by Md. Iqbal Kabir, who also made the final decision on reasons for exclusion upon mutual agreement.
374	R. K. Singh and M. Kumar	2021	Assessing vulnerability of agriculture system to climate change in the SAARC region	Published	10.1016/j.envc.2021.100398	Excluded	During preliminary title and abstract screening	Do not meet the inclusion criteria presented Table 1 in the manuscript			Md. Nuruzzaman Khan and Md. Saiful Islam, checked for contradictions by Md. Iqbal Kabir, who also made the final decision on reasons for exclusion upon mutual agreement.
375	M. H. Kabir, M. Sato, U. Habbiba and T. B. Yousuf	2018	Assessment o Urban Disaster Resilience in Dhaka North City Corporation (DNCC), Bangladesh	Published	10.1016/j.proeng.2018.01.143	Excluded	During preliminary title and abstract screening	Do not meet the inclusion criteria presented Table 1 in the manuscript			Md. Nuruzzaman Khan and Md. Saiful Islam, checked for contradictions by Md. Iqbal Kabir, who also made the final decision on reasons for exclusion upon mutual agreement.
376	M. N. I. Sarker, J. Wen, B. Yang, S. Yusufzada, N. Huda and F. Mahbub	2021	Assessment of environmental governance in disaster vulnerability context of rural bangladesh	Published	10.1111/grow.12482	Excluded	During preliminary title and abstract screening	Do not meet the inclusion criteria presented Table 1 in the manuscript			Md. Nuruzzaman Khan and Md. Saiful Islam, checked for contradictions by Md. Iqbal Kabir, who also made the final decision on reasons for exclusion upon mutual agreement.
377	A. Getirana, N. K. Biswas, A. S. Qureshi, A. Rajib, S. Kumar, M. Rahman and R. K. Biswas	2022	Avert Bangladesh's looming water crisis through open science and better data	Published	https://dx.doi.org/10.1038/d41586-022-03373-5	Excluded	During preliminary title and abstract screening	Do not meet the inclusion criteria presented Table 1 in the manuscript			Md. Nuruzzaman Khan and Md. Saiful Islam, checked for contradictions by Md. Iqbal Kabir, who also made the final decision on reasons for exclusion upon mutual agreement.
378	M. Zaman and M. Alam	2021	Background, Approach, and Issues	Published	10.1007/978-3-030-73592-0_1	Excluded	During preliminary title and abstract screening	Do not meet the inclusion criteria presented Table 1 in the manuscript			Md. Nuruzzaman Khan and Md. Saiful Islam, checked for contradictions by Md. Iqbal Kabir, who also made the final decision on reasons for exclusion upon mutual agreement.
379	S. Groh, R. Dumitrescu and D. Philipp	2022	The Bangabandhu Tariff—Improving Access to Sustainable Electricity and Co-Benefits of Climate Change Through Community Power Purchase Agreements	Published	10.1007/978-981-19-2445-3_35	Excluded	During preliminary title and abstract screening	Do not meet the inclusion criteria presented Table 1 in the manuscript			Md. Nuruzzaman Khan and Md. Saiful Islam, checked for contradictions by Md. Iqbal Kabir, who also made the final decision on reasons for exclusion upon mutual agreement.
380	Z. N. Kabir and A. Herlitz	2000	The Bangla adaptation of Mini-Mental State Examination (BAMSE): an instrument to assess cognitive function in illiterate and literate individuals	Published	https://www.google.com/url?sa=t&source=web&rct=j&opi=89978449&url=https://pubmed.ncbi.nlm.nih.gov/10822243/&ved=2ahUKEwjnnurr5beLAxXqxzgGHfKDIjMQFnoECBIQAQ&usg=AOvVaw1V2LCll6l2PpyDHuLIAob-	Excluded	During preliminary title and abstract screening	Do not meet the inclusion criteria presented Table 1 in the manuscript			Md. Nuruzzaman Khan and Md. Saiful Islam, checked for contradictions by Md. Iqbal Kabir, who also made the final decision on reasons for exclusion upon mutual agreement.
381	K. Gausia, J. D. Hamadani, M. Islam Md, M. Ali, S. Algin, M. Yunus, C. Fisher and J. Oosthuizen	2007	Bangla translation, adaptation and piloting of Edinburgh Postnatal Depression Scale	Published	https://dx.doi.org/10.3329/bmrcb.v33i3.1138	Excluded	During preliminary title and abstract screening	Do not meet the inclusion criteria presented Table 1 in the manuscript			Md. Nuruzzaman Khan and Md. Saiful Islam, checked for contradictions by Md. Iqbal Kabir, who also made the final decision on reasons for exclusion upon mutual agreement.
382	K. Gausia, J. D. Hamadani, M. M. Islam, M. Ali, S. Algin, M. Yunus, C. Fisher and J. Oosthuizen	2007	Bangla translation, adaptation and piloting of Edinburgh Postnatal Depression Scale	Published	https://www.google.com/url?sa=t&source=web&rct=j&opi=89978449&url=https://pubmed.ncbi.nlm.nih.gov/18783062/&ved=2ahUKEwjwp8n05beLAxUo1jgGHWH1BeAQFnoECBMQAQ&usg=AOvVaw2cWa66dNwkq_wiSducOWIE	Excluded	During preliminary title and abstract screening	Do not meet the inclusion criteria presented Table 1 in the manuscript			Md. Nuruzzaman Khan and Md. Saiful Islam, checked for contradictions by Md. Iqbal Kabir, who also made the final decision on reasons for exclusion upon mutual agreement.
383	S. Tieri	2020	Bangladesh 2019-2020: Issues of democracy, disasters, development	Published	https://www.google.com/url?sa=t&source=web&rct=j&opi=89978449&url=https://www.asiamaior.org/the-journal/14-asia-maior-vol-xxxi-2020/bangladesh-2019-2020-issues-of-democracy-disasters-development.html&ved=2ahUKEwi01qv_5beLAxWW6jgGHaghGyQQFnoECBcQAQ&usg=AOvVaw3t1pQvN7xdlQfh8gn9_kcV	Excluded	During preliminary title and abstract screening	Do not meet the inclusion criteria presented Table 1 in the manuscript			Md. Nuruzzaman Khan and Md. Saiful Islam, checked for contradictions by Md. Iqbal Kabir, who also made the final decision on reasons for exclusion upon mutual agreement.
384	A. H. Milton, S. K. Hore, M. Z. Hossain and M. Rahman	2012	Bangladesh arsenic mitigation programs: Lessons from the past	Published	https://dx.doi.org/10.3402/ehtj.v5i0.7269	Excluded	During preliminary title and abstract screening	Do not meet the inclusion criteria presented Table 1 in the manuscript			Md. Nuruzzaman Khan and Md. Saiful Islam, checked for contradictions by Md. Iqbal Kabir, who also made the final decision on reasons for exclusion upon mutual agreement.
385	B. D'Costa	2011	Bangladesh in 2010: Digital makeover but continued human and economic insecurity	Published	10.1525/as.2011.51.1.138	Excluded	During preliminary title and abstract screening	Do not meet the inclusion criteria presented Table 1 in the manuscript			Md. Nuruzzaman Khan and Md. Saiful Islam, checked for contradictions by Md. Iqbal Kabir, who also made the final decision on reasons for exclusion upon mutual agreement.
386	K. Alam	2018	Bangladesh: Economic, political and social issues	Published	https://www.google.com/url?sa=t&source=web&rct=j&opi=89978449&url=https://www.exportfinance.gov.au/resources/world-risk-developments/2024/august/bangladesh-political-instability-exacerbates-economic-risks/&ved=2ahUKEwjq1saH5reLAxVtyqACHdyyAdQQFnoECEMQAQ&usg=AOvVaw3B2vVXvxa77vaKc4Uiav2x	Excluded	During preliminary title and abstract screening	Do not meet the inclusion criteria presented Table 1 in the manuscript			Md. Nuruzzaman Khan and Md. Saiful Islam, checked for contradictions by Md. Iqbal Kabir, who also made the final decision on reasons for exclusion upon mutual agreement.
387	A. M. Adams, A. Rabbani, S. Ahmed, S. S. Mahmood, A. Al-Sabir, S. F. Rashid and T. G. Evans	2013	Bangladesh: Innovation for Universal Health Coverage 4: Explaining equity gains in child survival in Bangladesh: Scale, speed, and selectivity in health and development	Published	https://dx.doi.org/10.1016/S0140-6736%2813%2962060-7	Excluded	During preliminary title and abstract screening	Do not meet the inclusion criteria presented Table 1 in the manuscript			Md. Nuruzzaman Khan and Md. Saiful Islam, checked for contradictions by Md. Iqbal Kabir, who also made the final decision on reasons for exclusion upon mutual agreement.
388	T. Sohal, P. Sohal, K. M. King-Shier and N. A. Khan	2015	Barriers and Facilitators for Type-2 Diabetes Management in South Asians: A Systematic Review	Published	https://dx.doi.org/10.1371/journal.pone.0136202	Excluded	During preliminary title and abstract screening	Do not meet the inclusion criteria presented Table 1 in the manuscript			Md. Nuruzzaman Khan and Md. Saiful Islam, checked for contradictions by Md. Iqbal Kabir, who also made the final decision on reasons for exclusion upon mutual agreement.
389	M. Islam, A. Rahman, B. Paul and M. I. Khan	2020	Barriers to climate change adaptation: Insights from the sundarbans mangrove-based fisheries of bangladesh	Published	10.33997/j.afs.2020.33.2.008	Excluded	During preliminary title and abstract screening	Do not meet the inclusion criteria presented Table 1 in the manuscript			Md. Nuruzzaman Khan and Md. Saiful Islam, checked for contradictions by Md. Iqbal Kabir, who also made the final decision on reasons for exclusion upon mutual agreement.
390	T. Khan, S. M. Rahman and M. Mehedi Hasan	2020	Barriers to growth of renewable energy technology in Bangladesh: Case of solar home system in rural regions	Published	10.1145/3377049.3377086	Excluded	During preliminary title and abstract screening	Do not meet the inclusion criteria presented Table 1 in the manuscript			Md. Nuruzzaman Khan and Md. Saiful Islam, checked for contradictions by Md. Iqbal Kabir, who also made the final decision on reasons for exclusion upon mutual agreement.
391	T. Wahed and A. Bhuiya	2007	Battered bodies & shattered minds: violence against women in Bangladesh	Published	https://www.google.com/url?sa=t&source=web&rct=j&opi=89978449&url=https://pubmed.ncbi.nlm.nih.gov/18032809/&ved=2ahUKEwiUqOyT5reLAxVdyDgGHbRYINkQFnoECBgQAQ&usg=AOvVaw2TVHuvoZ7PrHK4wEk4iEaI	Excluded	During preliminary title and abstract screening	Do not meet the inclusion criteria presented Table 1 in the manuscript			Md. Nuruzzaman Khan and Md. Saiful Islam, checked for contradictions by Md. Iqbal Kabir, who also made the final decision on reasons for exclusion upon mutual agreement.
392	R. Bakshi	2017	Bazaars, Conversations and Freedom: For a Market Culture Beyond Greed and Fear	Published	10.4324/9781351278126	Excluded	During preliminary title and abstract screening	Do not meet the inclusion criteria presented Table 1 in the manuscript			Md. Nuruzzaman Khan and Md. Saiful Islam, checked for contradictions by Md. Iqbal Kabir, who also made the final decision on reasons for exclusion upon mutual agreement.
393	U. Jintrawet and R. C. Harrigan	2003	Beliefs of mothers in Asian countries and among Hmong in the United States about the causes, treatments, and outcomes of acute illnesses: An integrated review of the literature	Published	https://dx.doi.org/10.1080/01460860390197844	Excluded	During preliminary title and abstract screening	Do not meet the inclusion criteria presented Table 1 in the manuscript			Md. Nuruzzaman Khan and Md. Saiful Islam, checked for contradictions by Md. Iqbal Kabir, who also made the final decision on reasons for exclusion upon mutual agreement.
394	W. Cornwall	2018	Bending to: The water's will	Published	https://dx.doi.org/10.1126/science.359.6379.980	Excluded	During preliminary title and abstract screening	Do not meet the inclusion criteria presented Table 1 in the manuscript			Md. Nuruzzaman Khan and Md. Saiful Islam, checked for contradictions by Md. Iqbal Kabir, who also made the final decision on reasons for exclusion upon mutual agreement.
395	L. M. Kueppers	2005	Benefits of a regional climate model [3]	Published	http://dx.doi.org/10.1126/science.310.5752.1278	Excluded	During preliminary title and abstract screening	Do not meet the inclusion criteria presented Table 1 in the manuscript			Md. Nuruzzaman Khan and Md. Saiful Islam, checked for contradictions by Md. Iqbal Kabir, who also made the final decision on reasons for exclusion upon mutual agreement.
396	A. H. M. Feroz, M. N. Islam, P. M. ten Klooster, M. Hasan, J. J. Rasker and S. A. Haq	2012	The Bengali Short Form-36 was acceptable, reliable, and valid in patients with rheumatoid arthritis	Published	https://dx.doi.org/10.1016/j.jclinepi.2012.05.004	Excluded	During preliminary title and abstract screening	Do not meet the inclusion criteria presented Table 1 in the manuscript			Md. Nuruzzaman Khan and Md. Saiful Islam, checked for contradictions by Md. Iqbal Kabir, who also made the final decision on reasons for exclusion upon mutual agreement.
397	V. Mishra, U. Bhatia and A. D. Tiwari	2020	Bias-corrected climate projections for South Asia from Coupled Model Intercomparison Project-6	Published	https://dx.doi.org/10.1038/s41597-020-00681-1	Excluded	During preliminary title and abstract screening	Do not meet the inclusion criteria presented Table 1 in the manuscript			Md. Nuruzzaman Khan and Md. Saiful Islam, checked for contradictions by Md. Iqbal Kabir, who also made the final decision on reasons for exclusion upon mutual agreement.
398	M. D. Xames, J. Shefa and F. Sarwar	2022	Bicycle industry as a post-pandemic green recovery driver in an emerging economy: a SWOT analysis	Published	https://dx.doi.org/10.1007/s11356-022-21985-2	Excluded	During preliminary title and abstract screening	Do not meet the inclusion criteria presented Table 1 in the manuscript			Md. Nuruzzaman Khan and Md. Saiful Islam, checked for contradictions by Md. Iqbal Kabir, who also made the final decision on reasons for exclusion upon mutual agreement.
399	S. Mehra, K. Healy, S. Shaikh, A. Soltanianzadeh, K. Zeller, H. Ali, K. Schulze, L. Wu, K. West and A. L. Labrique	2017	Big data methods and pupillary response: Cracking the code of dark adaptometry for vitamin A deficiency	Published	https://dx.doi.org/10.1159/000480486	Excluded	During preliminary title and abstract screening	Do not meet the inclusion criteria presented Table 1 in the manuscript			Md. Nuruzzaman Khan and Md. Saiful Islam, checked for contradictions by Md. Iqbal Kabir, who also made the final decision on reasons for exclusion upon mutual agreement.
400	B. Gopal and M. Chauhan	2006	Biodiversity and its conservation in the Sundarban mangrove ecosystem	Published	10.1007/s00027-006-0868-8	Excluded	During preliminary title and abstract screening	Do not meet the inclusion criteria presented Table 1 in the manuscript			Md. Nuruzzaman Khan and Md. Saiful Islam, checked for contradictions by Md. Iqbal Kabir, who also made the final decision on reasons for exclusion upon mutual agreement.
401	M. S. H. Chowdhury, M. Koike, S. Akther and D. Miah	2011	Biomass fuel use, burning technique and reasons for the denial of improved cooking stoves by Forest User Groups of Rema-Kalenga Wildlife Sanctuary, Bangladesh	Published	10.1080/13504509.2010.532906	Excluded	During preliminary title and abstract screening	Do not meet the inclusion criteria presented Table 1 in the manuscript			Md. Nuruzzaman Khan and Md. Saiful Islam, checked for contradictions by Md. Iqbal Kabir, who also made the final decision on reasons for exclusion upon mutual agreement.
402	I. Cazcarro, I. Arto, S. Hazra, R. N. Bhattacharya, P. O. W. Adjei, P. K. Ofori-Danson, J. K. Asenso, S. K. Amponsah, B. Khondker, S. Raihan and Z. Hossen	2018	Biophysical and socioeconomic state and links of deltaic areas vulnerable to climate change: Volta (Ghana), Mahanadi (India) and Ganges-Brahmaputra-Meghna (India and Bangladesh)	Published	10.3390/su10030893	Excluded	During preliminary title and abstract screening	Do not meet the inclusion criteria presented Table 1 in the manuscript			Md. Nuruzzaman Khan and Md. Saiful Islam, checked for contradictions by Md. Iqbal Kabir, who also made the final decision on reasons for exclusion upon mutual agreement.
403	S. Sufrin, A. Nessa, M. T. Islam, A. A. Khatun, M. F. Husain, N. Khatun, F. Wahed, R. K. Das and M. R. Zannat	2016	Blood Pressure in Third Trimester of Pregnancy	Published	https://www.google.com/url?sa=t&source=web&rct=j&opi=89978449&url=https://www.acog.org/womens-health/faqs/preeclampsia-and-high-blood-pressure-during-pregnancy&ved=2ahUKEwjanN2c5reLAxWR4jgGHWFfJNgQFnoECDAQAQ&usg=AOvVaw2Oo3kYKE1sNUgbQssOka_2	Excluded	During preliminary title and abstract screening	Do not meet the inclusion criteria presented Table 1 in the manuscript			Md. Nuruzzaman Khan and Md. Saiful Islam, checked for contradictions by Md. Iqbal Kabir, who also made the final decision on reasons for exclusion upon mutual agreement.
404	M. Khan, A. K. M. Anisur Rahman, S. Ahsan, A. Ehsan, N. Dhand and M. P. Ward	2017	Bovine fascioliasis risk factors and space-time clusters in Mymensingh, Bangladesh	Published	https://dx.doi.org/10.1016/j.vprsr.2017.06.007	Excluded	During preliminary title and abstract screening	Do not meet the inclusion criteria presented Table 1 in the manuscript			Md. Nuruzzaman Khan and Md. Saiful Islam, checked for contradictions by Md. Iqbal Kabir, who also made the final decision on reasons for exclusion upon mutual agreement.
405	M. A. Islam, V. Shelia, F. Ludwig, L. L. de Bruyn, M. H. U. Rahman and G. Hoogenboom	2021	Bringing farmers’ perceptions into science and policy: Understanding salinity tolerance of rice in southwestern Bangladesh under climate change	Published	10.1016/j.landusepol.2020.105159	Excluded	During preliminary title and abstract screening	Do not meet the inclusion criteria presented Table 1 in the manuscript			Md. Nuruzzaman Khan and Md. Saiful Islam, checked for contradictions by Md. Iqbal Kabir, who also made the final decision on reasons for exclusion upon mutual agreement.
406	S. Kundu, M. E. Kabir, E. A. Morgan, P. Davey and M. Hossain	2020	Building coastal agricultural resilience in Bangladesh: A systematic review of progress, gaps and implications	Published	10.3390/CLI8090098	Excluded	During preliminary title and abstract screening	Do not meet the inclusion criteria presented Table 1 in the manuscript			Md. Nuruzzaman Khan and Md. Saiful Islam, checked for contradictions by Md. Iqbal Kabir, who also made the final decision on reasons for exclusion upon mutual agreement.
407	R. Ridolfi, S. Afroz, E. Kethran, R. Afroj, E. Hillenbrand and A. Von Kotze	2013	Building communities of care: Gender equity as the heart of food security	Published	https://dx.doi.org/10.1159/000354245	Excluded	During preliminary title and abstract screening	Do not meet the inclusion criteria presented Table 1 in the manuscript			Md. Nuruzzaman Khan and Md. Saiful Islam, checked for contradictions by Md. Iqbal Kabir, who also made the final decision on reasons for exclusion upon mutual agreement.
408	H. K. Kundo, M. Brueckner, R. Spencer and J. K. Davis	2022	Building resilience and wellbeing of rural poor to climate risks: are the economic functions of social protection enough?	Published	https://dx.doi.org/10.1111/disa.12559	Excluded	During preliminary title and abstract screening	Do not meet the inclusion criteria presented Table 1 in the manuscript			Md. Nuruzzaman Khan and Md. Saiful Islam, checked for contradictions by Md. Iqbal Kabir, who also made the final decision on reasons for exclusion upon mutual agreement.
409	M. Esraz-Ul-Zannat, M. Anwarul Abedin, I. Pal and M. Mashroor Zaman	2020	Building resilience fighting back vulnerability in the coastal City of Khulna, Bangladesh: A perspective of climate-resilient city approach	Published	https://www.google.com/url?sa=t&source=web&rct=j&opi=89978449&url=http://www.rericjournal.ait.ac.th/index.php/reric/article/view/2532&ved=2ahUKEwi3uKul5reLAxWnzzgGHQ4HMfcQFnoECBIQAQ&usg=AOvVaw2inxZB8zFFAKPnyTbrOXJh	Excluded	During preliminary title and abstract screening	Do not meet the inclusion criteria presented Table 1 in the manuscript			Md. Nuruzzaman Khan and Md. Saiful Islam, checked for contradictions by Md. Iqbal Kabir, who also made the final decision on reasons for exclusion upon mutual agreement.
410	A. K. Rawlani and B. K. Sovacool	2011	Building responsiveness to climate change through community based adaptation in Bangladesh	Published	10.1007/s11027-011-9298-6	Excluded	During preliminary title and abstract screening	Do not meet the inclusion criteria presented Table 1 in the manuscript			Md. Nuruzzaman Khan and Md. Saiful Islam, checked for contradictions by Md. Iqbal Kabir, who also made the final decision on reasons for exclusion upon mutual agreement.
411	H. Jabeen, C. Johnson and A. Allen	2010	Built-in resilience: Learning from grassroots coping strategies for climate variability	Published	10.1177/0956247810379937	Excluded	During preliminary title and abstract screening	Do not meet the inclusion criteria presented Table 1 in the manuscript			Md. Nuruzzaman Khan and Md. Saiful Islam, checked for contradictions by Md. Iqbal Kabir, who also made the final decision on reasons for exclusion upon mutual agreement.
412	M. Q. Chowdhury, P. Kitin, M. De Ridder, C. Delvaux and H. Beeckman	2016	Cambial dormancy induced growth rings in Heritiera fomes Buch.- Ham.: a proxy for exploring the dynamics of Sundarbans, Bangladesh	Published	10.1007/s00468-015-1292-2	Excluded	During preliminary title and abstract screening	Do not meet the inclusion criteria presented Table 1 in the manuscript			Md. Nuruzzaman Khan and Md. Saiful Islam, checked for contradictions by Md. Iqbal Kabir, who also made the final decision on reasons for exclusion upon mutual agreement.
413	N. Ahmed and M. Glaser	2016	Can “Integrated Multi-Trophic Aquaculture (IMTA)” adapt to climate change in coastal Bangladesh?	Published	10.1016/j.ocecoaman.2016.08.017	Excluded	During preliminary title and abstract screening	Do not meet the inclusion criteria presented Table 1 in the manuscript			Md. Nuruzzaman Khan and Md. Saiful Islam, checked for contradictions by Md. Iqbal Kabir, who also made the final decision on reasons for exclusion upon mutual agreement.
414	E. Masood	2008	Capacity building: The road from Rio	Published	https://dx.doi.org/10.1038/451008a	Excluded	During preliminary title and abstract screening	Do not meet the inclusion criteria presented Table 1 in the manuscript			Md. Nuruzzaman Khan and Md. Saiful Islam, checked for contradictions by Md. Iqbal Kabir, who also made the final decision on reasons for exclusion upon mutual agreement.
415	S. Nath, F. van Laerhoven, P. Driessen and M. Nadiruzzaman	2020	Capital, rules or conflict? Factors affecting livelihood-strategies, infrastructure-resilience, and livelihood-vulnerability in the polders of Bangladesh	Published	10.1007/s11625-020-00818-6	Excluded	During preliminary title and abstract screening	Do not meet the inclusion criteria presented Table 1 in the manuscript			Md. Nuruzzaman Khan and Md. Saiful Islam, checked for contradictions by Md. Iqbal Kabir, who also made the final decision on reasons for exclusion upon mutual agreement.
416	D. Miah, M. F. Uddin, M. K. Bhuiyan, M. Koike and M. Y. Shin	2009	Carbon sequestration by the indigenous tree species in the reforestation program in Bangladesh-aphanamixis polystachya Wall. and Parker	Published	10.1080/21580103.2009.9656349	Excluded	During preliminary title and abstract screening	Do not meet the inclusion criteria presented Table 1 in the manuscript			Md. Nuruzzaman Khan and Md. Saiful Islam, checked for contradictions by Md. Iqbal Kabir, who also made the final decision on reasons for exclusion upon mutual agreement.
417	T. K. Baul, T. A. Peuly, R. Nandi, L. H. Schmidt and S. Karmakar	2021	Carbon stocks of homestead forests have a mitigation potential to climate change in Bangladesh	Published	https://dx.doi.org/10.1038/s41598-021-88775-7	Excluded	During preliminary title and abstract screening	Do not meet the inclusion criteria presented Table 1 in the manuscript			Md. Nuruzzaman Khan and Md. Saiful Islam, checked for contradictions by Md. Iqbal Kabir, who also made the final decision on reasons for exclusion upon mutual agreement.
418	V. Murray, G. Mc Bean, M. Bhatt, S. Borsch, T. S. Cheong, W. F. Erian, S. Llosa, F. Nadim, M. Nunez, R. Oyun, A. G. Suarez, J. Hay, M. T. Nhuan, J. Moreno, P. Berry, H. Caldin, D. Campbell-Lendrum, C. Carmichael, A. Cooper, C. Diop, J. Ginnetti, D. Grynzspan, C. Heaviside, J. Hess, J. Kossin, P. Kovacs, S. Kovats, I. Kreis, R. Lahidji, J. Linnerooth-Bayer, F. Lucio, S. Mason, S. Mc Cormick, R. Me…	2012	Case studies	Published	10.1017/CBO9781139177245.012	Excluded	During preliminary title and abstract screening	Do not meet the inclusion criteria presented Table 1 in the manuscript			Md. Nuruzzaman Khan and Md. Saiful Islam, checked for contradictions by Md. Iqbal Kabir, who also made the final decision on reasons for exclusion upon mutual agreement.
419	S. Mahmud, R. Twinomuhangi, J. Epitu and S. A. Robinson	2018	Case studies: Bangladesh, Uganda and Jamaica	Published	10.4324/9781315179094	Excluded	During preliminary title and abstract screening	Do not meet the inclusion criteria presented Table 1 in the manuscript			Md. Nuruzzaman Khan and Md. Saiful Islam, checked for contradictions by Md. Iqbal Kabir, who also made the final decision on reasons for exclusion upon mutual agreement.
420	D. L. Mallick, A. Rahman, M. Alam, A. S. M. Juel, A. N. Ahmad and S. S. Alam	2005	Case study 3: Bangladesh floods in Bangladesh: A shift from disaster management towards disaster preparedness	Published	10.1111/j.1759-5436.2005.tb00234.x	Excluded	During preliminary title and abstract screening	Do not meet the inclusion criteria presented Table 1 in the manuscript			Md. Nuruzzaman Khan and Md. Saiful Islam, checked for contradictions by Md. Iqbal Kabir, who also made the final decision on reasons for exclusion upon mutual agreement.
421	S. El Arifeen	1998	Centre for IMCI Research and Training: a centre of excellence	Published	https://www.google.com/url?sa=t&source=web&rct=j&opi=89978449&url=https://pubmed.ncbi.nlm.nih.gov/12348700/&ved=2ahUKEwi7wbis5reLAxWcwTgGHepDAYUQFnoECBUQAQ&usg=AOvVaw3nWZYk7-5GwDwP4e24Oj4O	Excluded	During preliminary title and abstract screening	Do not meet the inclusion criteria presented Table 1 in the manuscript			Md. Nuruzzaman Khan and Md. Saiful Islam, checked for contradictions by Md. Iqbal Kabir, who also made the final decision on reasons for exclusion upon mutual agreement.
422	D. Trembath, S. Wales and S. Balandin	2005	Challenges for undergraduate speech pathology students undertaking cross-cultural clinical placements	Published	https://www.google.com/url?sa=t&source=web&rct=j&opi=89978449&url=https://pmc.ncbi.nlm.nih.gov/articles/PMC5002206/&ved=2ahUKEwjvh8215reLAxXDyqACHSTLKFsQFnoECA0QAQ&usg=AOvVaw1UT4wiMt4OzJBGuUwXfNhY	Excluded	During preliminary title and abstract screening	Do not meet the inclusion criteria presented Table 1 in the manuscript			Md. Nuruzzaman Khan and Md. Saiful Islam, checked for contradictions by Md. Iqbal Kabir, who also made the final decision on reasons for exclusion upon mutual agreement.
423	S. Islam, C. Chu and J. C. R. Smart	2020	Challenges in integrating disaster risk reduction and climate change adaptation: Exploring the Bangladesh case	Published	10.1016/j.ijdrr.2020.101540	Excluded	During preliminary title and abstract screening	Do not meet the inclusion criteria presented Table 1 in the manuscript			Md. Nuruzzaman Khan and Md. Saiful Islam, checked for contradictions by Md. Iqbal Kabir, who also made the final decision on reasons for exclusion upon mutual agreement.
424	M. K. Hasan and L. Kumar	2022	Changes in coastal farming systems in a changing climate in Bangladesh	Published	10.1007/s10113-022-01962-8	Excluded	During preliminary title and abstract screening	Do not meet the inclusion criteria presented Table 1 in the manuscript			Md. Nuruzzaman Khan and Md. Saiful Islam, checked for contradictions by Md. Iqbal Kabir, who also made the final decision on reasons for exclusion upon mutual agreement.
425	A. Mukhopadhyay, P. Mondal, J. Barik, S. M. Chowdhury, T. Ghosh and S. Hazra	2015	Changes in mangrove species assemblages and future prediction of the Bangladesh Sundarbans using Markov chain model and cellular automata	Published	https://dx.doi.org/10.1039/c4em00611a	Excluded	During preliminary title and abstract screening	Do not meet the inclusion criteria presented Table 1 in the manuscript			Md. Nuruzzaman Khan and Md. Saiful Islam, checked for contradictions by Md. Iqbal Kabir, who also made the final decision on reasons for exclusion upon mutual agreement.
426	M. Z. Alam, M. A. Baki Bhuiyan, H. M. Abdullah, S. R. Ghosh, M. M. Hassan, R. Akter, M. Rokonuzzaman and M. S. Alam	2021	Changes of Land Use and Land Cover with the Diversity of Fishes, Aquatic Plants, and Bird's Species at Wetland Ecosystem	Published	https://dx.doi.org/10.1155/2021/7533119	Excluded	During preliminary title and abstract screening	Do not meet the inclusion criteria presented Table 1 in the manuscript			Md. Nuruzzaman Khan and Md. Saiful Islam, checked for contradictions by Md. Iqbal Kabir, who also made the final decision on reasons for exclusion upon mutual agreement.
427	S. Nowreen, S. B. Murshed, A. K. M. S. Islam, B. Bhaskaran and M. A. Hasan	2015	Changes of rainfall extremes around the haor basin areas of Bangladesh using multi-member ensemble RCM	Published	10.1007/s00704-014-1101-7	Excluded	During preliminary title and abstract screening	Do not meet the inclusion criteria presented Table 1 in the manuscript			Md. Nuruzzaman Khan and Md. Saiful Islam, checked for contradictions by Md. Iqbal Kabir, who also made the final decision on reasons for exclusion upon mutual agreement.
428	S. Vij, R. Biesbroek, A. Groot and K. Termeer	2018	Changing climate policy paradigms in Bangladesh and Nepal	Published	https://dx.doi.org/10.1016/j.envsci.2017.12.010	Excluded	During preliminary title and abstract screening	Do not meet the inclusion criteria presented Table 1 in the manuscript			Md. Nuruzzaman Khan and Md. Saiful Islam, checked for contradictions by Md. Iqbal Kabir, who also made the final decision on reasons for exclusion upon mutual agreement.
429	M. G. Miah, M. R. Islam, J. Roy, M. M. Rahman and H. M. Abdullah	2022	A changing coastal ecosystem: Cox’s Bazar in southeastern coastal region of Bangladesh	Published	10.1007/s10668-022-02297-4	Excluded	During preliminary title and abstract screening	Do not meet the inclusion criteria presented Table 1 in the manuscript			Md. Nuruzzaman Khan and Md. Saiful Islam, checked for contradictions by Md. Iqbal Kabir, who also made the final decision on reasons for exclusion upon mutual agreement.
430	N. Matin and M. Taher	2001	The changing emphasis of disasters in Bangladesh NGOs	Published	https://www.google.com/url?sa=t&source=web&rct=j&opi=89978449&url=https://pubmed.ncbi.nlm.nih.gov/11570336/&ved=2ahUKEwiwq4C_5reLAxU01DgGHdn9PNYQFnoECBYQAQ&usg=AOvVaw2sMvh5FDetsHgS0C3lmaGr	Excluded	During preliminary title and abstract screening	Do not meet the inclusion criteria presented Table 1 in the manuscript			Md. Nuruzzaman Khan and Md. Saiful Islam, checked for contradictions by Md. Iqbal Kabir, who also made the final decision on reasons for exclusion upon mutual agreement.
431	M. Rahman and B. Pokrant	2015	Changing local weather and adaptation in two coastal villages in Bangladesh	Published	10.1080/19480881.2015.1019995	Excluded	During preliminary title and abstract screening	Do not meet the inclusion criteria presented Table 1 in the manuscript			Md. Nuruzzaman Khan and Md. Saiful Islam, checked for contradictions by Md. Iqbal Kabir, who also made the final decision on reasons for exclusion upon mutual agreement.
432	B. Baniya, D. Giurco and S. Kelly	2021	Changing policy paradigms: How are the climate change mitigation-oriented policies evolving in Nepal and Bangladesh?	Published	https://dx.doi.org/10.1016/j.envsci.2021.06.025	Excluded	During preliminary title and abstract screening	Do not meet the inclusion criteria presented Table 1 in the manuscript			Md. Nuruzzaman Khan and Md. Saiful Islam, checked for contradictions by Md. Iqbal Kabir, who also made the final decision on reasons for exclusion upon mutual agreement.
433	L. A. Persson, A. Rahman, R. Pena, W. Perez, A. Musafili and D. P. Hoa	2017	Child survival revolutions revisited - lessons learned from Bangladesh, Nicaragua, Rwanda and Vietnam	Published	https://dx.doi.org/10.1111/apa.13830	Excluded	During preliminary title and abstract screening	Do not meet the inclusion criteria presented Table 1 in the manuscript			Md. Nuruzzaman Khan and Md. Saiful Islam, checked for contradictions by Md. Iqbal Kabir, who also made the final decision on reasons for exclusion upon mutual agreement.
434	L. Å. Persson, A. Rahman, R. Peña, W. Perez, A. Musafili and D. P. Hoa	2017	Child survival revolutions revisited – lessons learned from Bangladesh, Nicaragua, Rwanda and Vietnam	Published	10.1111/apa.13830	Excluded	During preliminary title and abstract screening	Do not meet the inclusion criteria presented Table 1 in the manuscript			Md. Nuruzzaman Khan and Md. Saiful Islam, checked for contradictions by Md. Iqbal Kabir, who also made the final decision on reasons for exclusion upon mutual agreement.
435	S. A. Ahasan, M. A. Valero, E. H. Chowdhury, M. T. Islam, M. R. Islam, M. M. Hussain Mondal, R. V. Peixoto, L. Berinde, M. Panova and S. Mas-Coma	2016	CIAS detection of Fasciola hepatica/F. gigantica intermediate forms in bovines from Bangladesh	Published	https://dx.doi.org/10.1515/ap-2016-0037	Excluded	During preliminary title and abstract screening	Do not meet the inclusion criteria presented Table 1 in the manuscript			Md. Nuruzzaman Khan and Md. Saiful Islam, checked for contradictions by Md. Iqbal Kabir, who also made the final decision on reasons for exclusion upon mutual agreement.
436	F. H. Jensen, A. Rocco, R. M. Mansur, B. D. Smith, V. M. Janik and P. T. Madsen	2013	Clicking in shallow rivers: short-range echolocation of Irrawaddy and Ganges River dolphins in a shallow, acoustically complex habitat	Published	https://dx.doi.org/10.1371/journal.pone.0059284	Excluded	During preliminary title and abstract screening	Do not meet the inclusion criteria presented Table 1 in the manuscript			Md. Nuruzzaman Khan and Md. Saiful Islam, checked for contradictions by Md. Iqbal Kabir, who also made the final decision on reasons for exclusion upon mutual agreement.
437	S. Vij, E. Moors, B. Ahmad, A. Uzzaman, S. Bhadwal, R. Biesbroek, G. Gioli, A. Groot, D. Mallick, B. Regmi, B. A. Saeed, S. Ishaq, B. Thapa, S. E. Werners and P. Wester	2017	Climate adaptation approaches and key policy characteristics: Cases from South Asia	Published	https://dx.doi.org/10.1016/j.envsci.2017.09.007	Excluded	During preliminary title and abstract screening	Do not meet the inclusion criteria presented Table 1 in the manuscript			Md. Nuruzzaman Khan and Md. Saiful Islam, checked for contradictions by Md. Iqbal Kabir, who also made the final decision on reasons for exclusion upon mutual agreement.
438	M. Mostafa, M. F. Rahman and S. Huq	2016	Climate adaptation funding: Getting the money to those who need it	Published	10.1080/00963402.2016.1240480	Excluded	During preliminary title and abstract screening	Do not meet the inclusion criteria presented Table 1 in the manuscript			Md. Nuruzzaman Khan and Md. Saiful Islam, checked for contradictions by Md. Iqbal Kabir, who also made the final decision on reasons for exclusion upon mutual agreement.
439	S. Huq and M. G. Rabbani	2014	Climate adaptation technologies in agriculture and water supply and sanitation practice in the coastal region of Bangladesh	Published	10.1201/b18053	Excluded	During preliminary title and abstract screening	Do not meet the inclusion criteria presented Table 1 in the manuscript			Md. Nuruzzaman Khan and Md. Saiful Islam, checked for contradictions by Md. Iqbal Kabir, who also made the final decision on reasons for exclusion upon mutual agreement.
440	E. Boyd	2017	Climate adaptation: Holistic thinking beyond technology	Published	10.1038/nclimate3211	Excluded	During preliminary title and abstract screening	Do not meet the inclusion criteria presented Table 1 in the manuscript			Md. Nuruzzaman Khan and Md. Saiful Islam, checked for contradictions by Md. Iqbal Kabir, who also made the final decision on reasons for exclusion upon mutual agreement.
441	T. Van Den Bergh, N. Inauen, E. Hiltbrunner and C. Körner	2013	Climate and plant cover co-determine the elevational reduction in evapotranspiration in the Swiss Alps	Published	10.1016/j.jhydrol.2013.07.013	Excluded	During preliminary title and abstract screening	Do not meet the inclusion criteria presented Table 1 in the manuscript			Md. Nuruzzaman Khan and Md. Saiful Islam, checked for contradictions by Md. Iqbal Kabir, who also made the final decision on reasons for exclusion upon mutual agreement.
442	A. O'Donnell and Q. Wodon	2015	Climate change adaptation and social resilience in the Sundarbans	Published	10.4324/9781315767802	Excluded	During preliminary title and abstract screening	Do not meet the inclusion criteria presented Table 1 in the manuscript			Md. Nuruzzaman Khan and Md. Saiful Islam, checked for contradictions by Md. Iqbal Kabir, who also made the final decision on reasons for exclusion upon mutual agreement.
443	B. K. Sovacool, B. O. Linnér and R. J. T. Klein	2017	Climate change adaptation and the Least Developed Countries Fund (LDCF): Qualitative insights from policy implementation in the Asia-Pacific	Published	10.1007/s10584-016-1839-2	Excluded	During preliminary title and abstract screening	Do not meet the inclusion criteria presented Table 1 in the manuscript			Md. Nuruzzaman Khan and Md. Saiful Islam, checked for contradictions by Md. Iqbal Kabir, who also made the final decision on reasons for exclusion upon mutual agreement.
444	A. K. Gain, C. Giupponi and F. G. Renaud	2012	Climate change adaptation and vulnerability assessment of water resources systems in developing countries: A generalized framework and a feasibility study in Bangladesh	Published	10.3390/w4020345	Excluded	During preliminary title and abstract screening	Do not meet the inclusion criteria presented Table 1 in the manuscript			Md. Nuruzzaman Khan and Md. Saiful Islam, checked for contradictions by Md. Iqbal Kabir, who also made the final decision on reasons for exclusion upon mutual agreement.
445	S. Islam	2020	Climate change adaptation efforts for increasing resilience: Exploring the case of Bangladesh climate change trust fund projects	Published	https://www.google.com/url?sa=t&source=web&rct=j&opi=89978449&url=https://www.researchgate.net/publication/373247069_Climate_Change_Adaptation_Efforts_for_Increasing_Resilience_Exploring_the_Case_of_Bangladesh_Climate_Change_Trust_Fund_Projects&ved=2ahUKEwjf4NDH5reLAxXI3DgGHbKANCoQFnoECBQQAQ&usg=AOvVaw1eGOnx-Q6yf2TUtrp__e1F	Excluded	During preliminary title and abstract screening	Do not meet the inclusion criteria presented Table 1 in the manuscript			Md. Nuruzzaman Khan and Md. Saiful Islam, checked for contradictions by Md. Iqbal Kabir, who also made the final decision on reasons for exclusion upon mutual agreement.
446	M. Araos, J. Ford, L. Berrang-Ford, R. Biesbroek and S. Moser	2017	Climate change adaptation planning for Global South megacities: the case of Dhaka	Published	10.1080/1523908X.2016.1264873	Excluded	During preliminary title and abstract screening	Do not meet the inclusion criteria presented Table 1 in the manuscript			Md. Nuruzzaman Khan and Md. Saiful Islam, checked for contradictions by Md. Iqbal Kabir, who also made the final decision on reasons for exclusion upon mutual agreement.
447	A. F. M. A. Alam, R. Asad and A. Parvin	2015	Climate change adaptation through grassroots responses: Learning from the “aila” affected coastal settlement of Gabura, Bangladesh	Published	10.1007/978-3-642-38670-1_92	Excluded	During preliminary title and abstract screening	Do not meet the inclusion criteria presented Table 1 in the manuscript			Md. Nuruzzaman Khan and Md. Saiful Islam, checked for contradictions by Md. Iqbal Kabir, who also made the final decision on reasons for exclusion upon mutual agreement.
448	S. I. Anik and M. A. S. A. Khan	2012	Climate change adaptation through local knowledge in the north eastern region of Bangladesh	Published	10.1007/s11027-011-9350-6	Excluded	During preliminary title and abstract screening	Do not meet the inclusion criteria presented Table 1 in the manuscript			Md. Nuruzzaman Khan and Md. Saiful Islam, checked for contradictions by Md. Iqbal Kabir, who also made the final decision on reasons for exclusion upon mutual agreement.
449	M. A. Islam, M. A. Akber, M. Ahmed, M. M. Rahman and M. R. Rahman	2019	Climate change adaptations of shrimp farmers: a case study from southwest coastal Bangladesh	Published	10.1080/17565529.2018.1442807	Excluded	During preliminary title and abstract screening	Do not meet the inclusion criteria presented Table 1 in the manuscript			Md. Nuruzzaman Khan and Md. Saiful Islam, checked for contradictions by Md. Iqbal Kabir, who also made the final decision on reasons for exclusion upon mutual agreement.
450	A. Blanchard and S. Bremer	2015	Climate change and agri-cultural knowledge: Bangladesh through a mirror and magnifying glass	Published	10.3920/978-90-8686-813-1_58	Excluded	During preliminary title and abstract screening	Do not meet the inclusion criteria presented Table 1 in the manuscript			Md. Nuruzzaman Khan and Md. Saiful Islam, checked for contradictions by Md. Iqbal Kabir, who also made the final decision on reasons for exclusion upon mutual agreement.
451	N. Mohammad	2015	Climate change and displacement in Bangladesh: Issues and challenges	Published	10.1007/978-3-642-38670-1_8	Excluded	During preliminary title and abstract screening	Do not meet the inclusion criteria presented Table 1 in the manuscript			Md. Nuruzzaman Khan and Md. Saiful Islam, checked for contradictions by Md. Iqbal Kabir, who also made the final decision on reasons for exclusion upon mutual agreement.
452	M. Alauddin and M. A. R. Sarker	2014	Climate change and farm-level adaptation decisions and strategies in drought-prone and groundwater-depleted areas of Bangladesh: An empirical investigation	Published	10.1016/j.ecolecon.2014.07.025	Excluded	During preliminary title and abstract screening	Do not meet the inclusion criteria presented Table 1 in the manuscript			Md. Nuruzzaman Khan and Md. Saiful Islam, checked for contradictions by Md. Iqbal Kabir, who also made the final decision on reasons for exclusion upon mutual agreement.
453	Q. K. Ahmad	2011	Climate change and freshwater resources of Bangladesh	Published	10.4337/9781849809665.00011	Excluded	During preliminary title and abstract screening	Do not meet the inclusion criteria presented Table 1 in the manuscript			Md. Nuruzzaman Khan and Md. Saiful Islam, checked for contradictions by Md. Iqbal Kabir, who also made the final decision on reasons for exclusion upon mutual agreement.
454	S. Roy	2021	Climate Change and Gendered Livelihoods in Bangladesh	Published	10.4324/9781003174820	Excluded	During preliminary title and abstract screening	Do not meet the inclusion criteria presented Table 1 in the manuscript			Md. Nuruzzaman Khan and Md. Saiful Islam, checked for contradictions by Md. Iqbal Kabir, who also made the final decision on reasons for exclusion upon mutual agreement.
455	B. Hassani-Mahmooei and B. W. Parris	2012	Climate change and internal migration patterns in Bangladesh: An agent-based model	Published	10.1017/S1355770X12000290	Excluded	During preliminary title and abstract screening	Do not meet the inclusion criteria presented Table 1 in the manuscript			Md. Nuruzzaman Khan and Md. Saiful Islam, checked for contradictions by Md. Iqbal Kabir, who also made the final decision on reasons for exclusion upon mutual agreement.
456	M. Afjal Hossain, M. Imran Reza, S. Rahman and I. Kayes	2012	Climate Change and its Impacts on the Livelihoods of the Vulnerable People in the Southwestern Coastal Zone in Bangladesh	Published	10.1007/978-3-642-22266-5_15	Excluded	During preliminary title and abstract screening	Do not meet the inclusion criteria presented Table 1 in the manuscript			Md. Nuruzzaman Khan and Md. Saiful Islam, checked for contradictions by Md. Iqbal Kabir, who also made the final decision on reasons for exclusion upon mutual agreement.
457	M. M. P. Rana and I. N. Ilina	2021	Climate change and migration impacts on cities: Lessons from Bangladesh	Published	10.1016/j.envc.2021.100242	Excluded	During preliminary title and abstract screening	Do not meet the inclusion criteria presented Table 1 in the manuscript			Md. Nuruzzaman Khan and Md. Saiful Islam, checked for contradictions by Md. Iqbal Kabir, who also made the final decision on reasons for exclusion upon mutual agreement.
458	J. Luetz	2018	Climate change and migration in Bangladesh: Empirically derived lessons and opportunities for policy makers and practitioners	Published	10.1007/978-3-319-64599-5_5	Excluded	During preliminary title and abstract screening	Do not meet the inclusion criteria presented Table 1 in the manuscript			Md. Nuruzzaman Khan and Md. Saiful Islam, checked for contradictions by Md. Iqbal Kabir, who also made the final decision on reasons for exclusion upon mutual agreement.
459	K. Kartiki	2011	Climate change and migration: A case study from rural Bangladesh	Published	10.1080/13552074.2011.554017	Excluded	During preliminary title and abstract screening	Do not meet the inclusion criteria presented Table 1 in the manuscript			Md. Nuruzzaman Khan and Md. Saiful Islam, checked for contradictions by Md. Iqbal Kabir, who also made the final decision on reasons for exclusion upon mutual agreement.
460	G. Azam, M. E. Huda, M. A. H. Bhuiyan, M. Mohinuzzaman, M. Bodrud-Doza and S. M. D. U. Islam	2021	Climate Change and Natural Hazards Vulnerability of Char Land (Bar Land) Communities of Bangladesh: Application of the Livelihood Vulnerability Index (LVI)	Published	10.1007/s40609-019-00148-1	Excluded	During preliminary title and abstract screening	Do not meet the inclusion criteria presented Table 1 in the manuscript			Md. Nuruzzaman Khan and Md. Saiful Islam, checked for contradictions by Md. Iqbal Kabir, who also made the final decision on reasons for exclusion upon mutual agreement.
461	M. M. G. Rabbani, M. Cotton and R. Friend	2022	Climate change and non-migration — exploring the role of place relations in rural and coastal Bangladesh	Published	10.1007/s11111-022-00402-3	Excluded	During preliminary title and abstract screening	Do not meet the inclusion criteria presented Table 1 in the manuscript			Md. Nuruzzaman Khan and Md. Saiful Islam, checked for contradictions by Md. Iqbal Kabir, who also made the final decision on reasons for exclusion upon mutual agreement.
462	M. Alamgir and S. M. Turton	2013	Climate Change and Organic Carbon Storage in Bangladesh Forests	Published	10.1002/9783527675265.ch33	Excluded	During preliminary title and abstract screening	Do not meet the inclusion criteria presented Table 1 in the manuscript			Md. Nuruzzaman Khan and Md. Saiful Islam, checked for contradictions by Md. Iqbal Kabir, who also made the final decision on reasons for exclusion upon mutual agreement.
463	C. Coirolo, S. Commins, I. Haque and G. Pierce	2013	Climate change and social protection in bangladesh: Are existing programmes able to address the impacts of climate change?	Published	10.1111/dpr.12040	Excluded	During preliminary title and abstract screening	Do not meet the inclusion criteria presented Table 1 in the manuscript			Md. Nuruzzaman Khan and Md. Saiful Islam, checked for contradictions by Md. Iqbal Kabir, who also made the final decision on reasons for exclusion upon mutual agreement.
464	B. C. Glavovic, M. Kelly, R. Kay and A. Travers	2014	Climate change and the coast: Building resilient communities	Published	10.1201/b18053	Excluded	During preliminary title and abstract screening	Do not meet the inclusion criteria presented Table 1 in the manuscript			Md. Nuruzzaman Khan and Md. Saiful Islam, checked for contradictions by Md. Iqbal Kabir, who also made the final decision on reasons for exclusion upon mutual agreement.
465	K. Hassan, J. Higham, B. Wooliscroft and D. Hopkins	2019	Climate change and world heritage: a cross-border analysis of the Sundarbans (Bangladesh–India)	Published	10.1080/19407963.2018.1516073	Excluded	During preliminary title and abstract screening	Do not meet the inclusion criteria presented Table 1 in the manuscript			Md. Nuruzzaman Khan and Md. Saiful Islam, checked for contradictions by Md. Iqbal Kabir, who also made the final decision on reasons for exclusion upon mutual agreement.
466	C. Dewan	2022	‘Climate Change as a Spice’: Brokering Environmental Knowledge in Bangladesh’s Development Industry	Published	10.1080/00141844.2020.1788109	Excluded	During preliminary title and abstract screening	Do not meet the inclusion criteria presented Table 1 in the manuscript			Md. Nuruzzaman Khan and Md. Saiful Islam, checked for contradictions by Md. Iqbal Kabir, who also made the final decision on reasons for exclusion upon mutual agreement.
467	F. Ahmed, A. Q. Al-Amin, G. M. Alam and C. H. Hassan	2012	Climate change concern to cattle feed in Bangladesh	Published	10.3923/javaa.2012.1946.1953	Excluded	During preliminary title and abstract screening	Do not meet the inclusion criteria presented Table 1 in the manuscript			Md. Nuruzzaman Khan and Md. Saiful Islam, checked for contradictions by Md. Iqbal Kabir, who also made the final decision on reasons for exclusion upon mutual agreement.
468	M. N. Islam, S. Tamanna, A. van Amstel, M. Noman, M. S. S. Ali, D. M. Aparajita, P. Roy, S. R. Tanha, N. Sarkar, M. Ashiquzzaman, S. K. Ghosh, S. R. Hasnat, M. F. Bhuiyan, M. Sayef, P. Saha, G. R. Hasan and A. Ghosh	2021	Climate Change Impact and Comprehensive Disaster Management Approach in Bangladesh: A Review	Published	10.1007/978-3-030-71950-0_1	Excluded	During preliminary title and abstract screening	Do not meet the inclusion criteria presented Table 1 in the manuscript			Md. Nuruzzaman Khan and Md. Saiful Islam, checked for contradictions by Md. Iqbal Kabir, who also made the final decision on reasons for exclusion upon mutual agreement.
469	M. M. Ahmad, M. Yaseen and S. E. Saqib	2022	Climate change impacts of drought on the livelihood of dryland smallholders: Implications of adaptation challenges	Published	10.1016/j.ijdrr.2022.103210	Excluded	During preliminary title and abstract screening	Do not meet the inclusion criteria presented Table 1 in the manuscript			Md. Nuruzzaman Khan and Md. Saiful Islam, checked for contradictions by Md. Iqbal Kabir, who also made the final decision on reasons for exclusion upon mutual agreement.
470	M. M. Islam, N. Islam, A. Habib and M. M. H. Mozumder	2020	Climate change impacts on a tropical fishery ecosystem: Implications and societal responses	Published	10.3390/su12197970	Excluded	During preliminary title and abstract screening	Do not meet the inclusion criteria presented Table 1 in the manuscript			Md. Nuruzzaman Khan and Md. Saiful Islam, checked for contradictions by Md. Iqbal Kabir, who also made the final decision on reasons for exclusion upon mutual agreement.
471	G. Kibria, A. K. Haroon and D. Nugegoda	2017	Climate change impacts on tropical and temperate fisheries, aquaculture, and seafood security and implications - A review	Published	https://www.google.com/url?sa=t&source=web&rct=j&opi=89978449&url=https://www.frontiersin.org/journals/sustainable-food-systems/articles/10.3389/fsufs.2021.609097/full&ved=2ahUKEwi8sfrR5reLAxVIzTgGHWeRO0kQFnoECBMQAQ&usg=AOvVaw0CeU1_cAvU_Yyt0bDE4zCt	Excluded	During preliminary title and abstract screening	Do not meet the inclusion criteria presented Table 1 in the manuscript			Md. Nuruzzaman Khan and Md. Saiful Islam, checked for contradictions by Md. Iqbal Kabir, who also made the final decision on reasons for exclusion upon mutual agreement.
472	K. L. Maharjan and N. P. Joshi	2013	Climate change in nepalese context: Impacts, mitigation issues, and relation with poverty	Published	10.1007/978-4-431-54343-5_8	Excluded	During preliminary title and abstract screening	Do not meet the inclusion criteria presented Table 1 in the manuscript			Md. Nuruzzaman Khan and Md. Saiful Islam, checked for contradictions by Md. Iqbal Kabir, who also made the final decision on reasons for exclusion upon mutual agreement.
473	S. Roy and K. Sims	2021	Climate change mitigation and adaptation in Bangladesh: The need for community-based approaches	Published	10.1111/apv.12290	Excluded	During preliminary title and abstract screening	Do not meet the inclusion criteria presented Table 1 in the manuscript			Md. Nuruzzaman Khan and Md. Saiful Islam, checked for contradictions by Md. Iqbal Kabir, who also made the final decision on reasons for exclusion upon mutual agreement.
474	G. M. M. Alam, K. Alam and S. Mushtaq	2017	Climate change perceptions and local adaptation strategies of hazard-prone rural households in Bangladesh	Published	10.1016/j.crm.2017.06.006	Excluded	During preliminary title and abstract screening	Do not meet the inclusion criteria presented Table 1 in the manuscript			Md. Nuruzzaman Khan and Md. Saiful Islam, checked for contradictions by Md. Iqbal Kabir, who also made the final decision on reasons for exclusion upon mutual agreement.
475	E. Alam and B. Mallick	2022	Climate change perceptions, impacts and adaptation practices of fishers in southeast Bangladesh coast	Published	10.1108/IJCCSM-02-2021-0019	Excluded	During preliminary title and abstract screening	Do not meet the inclusion criteria presented Table 1 in the manuscript			Md. Nuruzzaman Khan and Md. Saiful Islam, checked for contradictions by Md. Iqbal Kabir, who also made the final decision on reasons for exclusion upon mutual agreement.
476	H. M. Tuihedur Rahman, G. M. Hickey, J. D. Ford and M. A. Egan	2018	Climate change research in Bangladesh: research gaps and implications for adaptation-related decision-making	Published	10.1007/s10113-017-1271-9	Excluded	During preliminary title and abstract screening	Do not meet the inclusion criteria presented Table 1 in the manuscript			Md. Nuruzzaman Khan and Md. Saiful Islam, checked for contradictions by Md. Iqbal Kabir, who also made the final decision on reasons for exclusion upon mutual agreement.
477	M. S. Hossain, M. F. Rahman, S. Thompson, M. R. Nabi and M. M. Kibria	2013	Climate change resilience assessment using livelihood assets of coastal fishing community in Nijhum Dwip, Bangladesh	Published	https://www.google.com/url?sa=t&source=web&rct=j&opi=89978449&url=https://www.academia.edu/20586632/Climate_change_resilience_assessment_using_livelihood_assets_of_coastal_fishing_community_in_Nijhum_Dwip_Bangladesh&ved=2ahUKEwi_odXc5reLAxUM-TgGHU8QO6AQFnoECBQQAQ&usg=AOvVaw3FdBmczV91JvyxNZiYXveS	Excluded	During preliminary title and abstract screening	Do not meet the inclusion criteria presented Table 1 in the manuscript			Md. Nuruzzaman Khan and Md. Saiful Islam, checked for contradictions by Md. Iqbal Kabir, who also made the final decision on reasons for exclusion upon mutual agreement.
478	M. Z. Hossain and M. M. Rahman	2021	Climate change vulnerability and resilience of urban poor in Khulna, Bangladesh: the role of asset-based community development approach	Published	10.1080/19463138.2020.1828891	Excluded	During preliminary title and abstract screening	Do not meet the inclusion criteria presented Table 1 in the manuscript			Md. Nuruzzaman Khan and Md. Saiful Islam, checked for contradictions by Md. Iqbal Kabir, who also made the final decision on reasons for exclusion upon mutual agreement.
479	P. Barua, S. H. Rahman, S. Barua and I. M. M. Rahman	2020	Climate change vulnerability and responses of fisherfolk communities in the South-Eastern coast of Bangladesh	Published	10.26480/wcm.01.2020.20.31	Excluded	During preliminary title and abstract screening	Do not meet the inclusion criteria presented Table 1 in the manuscript			Md. Nuruzzaman Khan and Md. Saiful Islam, checked for contradictions by Md. Iqbal Kabir, who also made the final decision on reasons for exclusion upon mutual agreement.
480	A. Bernzen, J. C. Jenkins and B. Braun	2019	Climate change-induced migration in coastal Bangladesh? A critical assessment of migration drivers in rural households under economic and environmental stress	Published	10.3390/geosciences9010051	Excluded	During preliminary title and abstract screening	Do not meet the inclusion criteria presented Table 1 in the manuscript			Md. Nuruzzaman Khan and Md. Saiful Islam, checked for contradictions by Md. Iqbal Kabir, who also made the final decision on reasons for exclusion upon mutual agreement.
481	Y. Chiba, R. Shaw and S. Prabhakar	2017	Climate change-related non-economic loss and damage in Bangladesh and Japan	Published	10.1108/IJCCSM-05-2016-0065	Excluded	During preliminary title and abstract screening	Do not meet the inclusion criteria presented Table 1 in the manuscript			Md. Nuruzzaman Khan and Md. Saiful Islam, checked for contradictions by Md. Iqbal Kabir, who also made the final decision on reasons for exclusion upon mutual agreement.
482	I. Ahmed, S. Ayeb-Karlsson, K. van der Geest, S. Huq and J. C. Jordan	2019	Climate change, environmental stress and loss of livelihoods can push people towards illegal activities: a case study from coastal Bangladesh	Published	10.1080/17565529.2019.1586638	Excluded	During preliminary title and abstract screening	Do not meet the inclusion criteria presented Table 1 in the manuscript			Md. Nuruzzaman Khan and Md. Saiful Islam, checked for contradictions by Md. Iqbal Kabir, who also made the final decision on reasons for exclusion upon mutual agreement.
483	Q. K. Ahmad	2006	Climate change, flood and flood management: The case of Bangladesh	Published	https://www.google.com/url?sa=t&source=web&rct=j&opi=89978449&url=https://shs.cairn.info/article/E_HER_121_0073%3Flang%3Den&ved=2ahUKEwjQgunm5reLAxVkyzgGHQRiCPgQFnoECBUQAQ&usg=AOvVaw2ljWeMx2Me2sOPG1YaeI_c	Excluded	During preliminary title and abstract screening	Do not meet the inclusion criteria presented Table 1 in the manuscript			Md. Nuruzzaman Khan and Md. Saiful Islam, checked for contradictions by Md. Iqbal Kabir, who also made the final decision on reasons for exclusion upon mutual agreement.
484	M. M. Naser, M. S. H. Swapan, R. Ahsan, T. Afroz and S. Ahmed	2019	Climate change, migration and human rights in Bangladesh: Perspectives on governance	Published	10.1111/apv.12236	Excluded	During preliminary title and abstract screening	Do not meet the inclusion criteria presented Table 1 in the manuscript			Md. Nuruzzaman Khan and Md. Saiful Islam, checked for contradictions by Md. Iqbal Kabir, who also made the final decision on reasons for exclusion upon mutual agreement.
485	N. Mohammad, Hasani, Zinatul, Jady, Ruzian and Aminurasyed	2013	Climate justice in Bangladesh: A critical review	Published	https://www.google.com/url?sa=t&source=web&rct=j&opi=89978449&url=https://go.gale.com/ps/i.do%3Fid%3DGALE%257CA336175972%26sid%3DgoogleScholar%26v%3D2.1%26it%3Dr%26linkaccess%3Dabs%26issn%3D19950756%26p%3DAONE%26sw%3Dw&ved=2ahUKEwiPvITu5reLAxVM6jgGHXrdI8wQFnoECBUQAQ&usg=AOvVaw0hiyAZurkAXkfHkm_PVxrE	Excluded	During preliminary title and abstract screening	Do not meet the inclusion criteria presented Table 1 in the manuscript			Md. Nuruzzaman Khan and Md. Saiful Islam, checked for contradictions by Md. Iqbal Kabir, who also made the final decision on reasons for exclusion upon mutual agreement.
486	A. Carter	2011	Climate of collaboration	Published	https://www.google.com/url?sa=t&source=web&rct=j&opi=89978449&url=https://www.climatecollaborative.com/&ved=2ahUKEwj2kar25reLAxXfumMGHWt4Mo8QFnoECBMQAQ&usg=AOvVaw1hzF77xSOFz5V1ClVkIq_q	Excluded	During preliminary title and abstract screening	Do not meet the inclusion criteria presented Table 1 in the manuscript			Md. Nuruzzaman Khan and Md. Saiful Islam, checked for contradictions by Md. Iqbal Kabir, who also made the final decision on reasons for exclusion upon mutual agreement.
487	M. Kamruzzaman, S. Shahid, A. T. Islam, S. Hwang, J. Cho, M. A. U. Zaman, M. Ahmed, M. M. Rahman and M. B. Hossain	2021	Comparison of CMIP6 and CMIP5 model performance in simulating historical precipitation and temperature in Bangladesh: a preliminary study	Published	10.1007/s00704-021-03691-0	Excluded	During preliminary title and abstract screening	Do not meet the inclusion criteria presented Table 1 in the manuscript			Md. Nuruzzaman Khan and Md. Saiful Islam, checked for contradictions by Md. Iqbal Kabir, who also made the final decision on reasons for exclusion upon mutual agreement.
488	L. W. Davis and P. J. Gertler	2015	Contribution of air conditioning adoption to future energy use under global warming	Published	https://dx.doi.org/10.1073/pnas.1423558112	Excluded	During preliminary title and abstract screening	Do not meet the inclusion criteria presented Table 1 in the manuscript			Md. Nuruzzaman Khan and Md. Saiful Islam, checked for contradictions by Md. Iqbal Kabir, who also made the final decision on reasons for exclusion upon mutual agreement.
489	F. D. Farzana, A. S. Rahman, S. Sultana, M. J. Raihan, M. A. Haque, J. L. Waid, N. Choudhury and T. Ahmed	2017	Coping strategies related to food insecurity at the household level in Bangladesh	Published	https://dx.doi.org/10.1371/journal.pone.0171411	Excluded	During preliminary title and abstract screening	Do not meet the inclusion criteria presented Table 1 in the manuscript			Md. Nuruzzaman Khan and Md. Saiful Islam, checked for contradictions by Md. Iqbal Kabir, who also made the final decision on reasons for exclusion upon mutual agreement.
490	M. A. Khan, K. Hasan and K. H. Kabir	2022	Determinants of households' livelihood vulnerability due to climate induced disaster in southwest coastal region of Bangladesh	Published	10.1016/j.pdisas.2022.100243	Excluded	During preliminary title and abstract screening	Do not meet the inclusion criteria presented Table 1 in the manuscript			Md. Nuruzzaman Khan and Md. Saiful Islam, checked for contradictions by Md. Iqbal Kabir, who also made the final decision on reasons for exclusion upon mutual agreement.
491	M. R. Islam	2018	Climate Change, Natural Disasters and Socioeconomic Livelihood Vulnerabilities: Migration Decision Among the Char Land People in Bangladesh	Published	10.1007/s11205-017-1563-y	Excluded	During preliminary title and abstract screening	Do not meet the inclusion criteria presented Table 1 in the manuscript			Md. Nuruzzaman Khan and Md. Saiful Islam, checked for contradictions by Md. Iqbal Kabir, who also made the final decision on reasons for exclusion upon mutual agreement.
492	S. Dasgupta, M. M. Hossain, M. Huq and D. Wheeler	2015	Climate Change, Soil Salinity and Road Maintenance Costs in Coastal Bangladesh	Published	10.1142/S2382624X15500174	Excluded	During preliminary title and abstract screening	Do not meet the inclusion criteria presented Table 1 in the manuscript			Md. Nuruzzaman Khan and Md. Saiful Islam, checked for contradictions by Md. Iqbal Kabir, who also made the final decision on reasons for exclusion upon mutual agreement.
493	S. M. Kais	2016	Climate change: Vulnerability and resilience in commercial shrimp aquaculture in Bangladesh	Published	10.4018/978-1-5225-1607-1.ch006	Excluded	During preliminary title and abstract screening	Do not meet the inclusion criteria presented Table 1 in the manuscript			Md. Nuruzzaman Khan and Md. Saiful Islam, checked for contradictions by Md. Iqbal Kabir, who also made the final decision on reasons for exclusion upon mutual agreement.
494	M. Inman	2009	Climate change. Hot, flat, crowded--and preparing for the worst	Published	https://dx.doi.org/10.1126/science.326_662	Excluded	During preliminary title and abstract screening	Do not meet the inclusion criteria presented Table 1 in the manuscript			Md. Nuruzzaman Khan and Md. Saiful Islam, checked for contradictions by Md. Iqbal Kabir, who also made the final decision on reasons for exclusion upon mutual agreement.
495	M. Saroar	2015	Climate compatible physical infrastructure in coastal bangladesh	Published	10.1007/978-3-642-38670-1_12	Excluded	During preliminary title and abstract screening	Do not meet the inclusion criteria presented Table 1 in the manuscript			Md. Nuruzzaman Khan and Md. Saiful Islam, checked for contradictions by Md. Iqbal Kabir, who also made the final decision on reasons for exclusion upon mutual agreement.
496	M. N. I. Sarker, Y. Peng, M. N. Khatun, G. M. M. Alam, R. C. Shouse and M. R. Amin	2022	Climate finance governance in hazard prone riverine islands in Bangladesh: pathway for promoting climate resilience	Published	10.1007/s11069-021-04983-4	Excluded	During preliminary title and abstract screening	Do not meet the inclusion criteria presented Table 1 in the manuscript			Md. Nuruzzaman Khan and Md. Saiful Islam, checked for contradictions by Md. Iqbal Kabir, who also made the final decision on reasons for exclusion upon mutual agreement.
497	M. A. Rahaman, M. R. Bijoy, T. R. Chakraborty, A. S. M. Imrul Kayes, M. A. Rahman and W. Leal Filho	2020	Climate information services and their potential on adaptation and mitigation: Experiences from flood affected regions in Bangladesh	Published	10.1007/978-3-030-36875-3_24	Excluded	During preliminary title and abstract screening	Do not meet the inclusion criteria presented Table 1 in the manuscript			Md. Nuruzzaman Khan and Md. Saiful Islam, checked for contradictions by Md. Iqbal Kabir, who also made the final decision on reasons for exclusion upon mutual agreement.
498	M. Ashrafuzzaman, C. Gomes and J. Guerra	2022	Climate justice for the southwestern coastal region of Bangladesh	Published	10.3389/fclim.2022.881709	Excluded	During preliminary title and abstract screening	Do not meet the inclusion criteria presented Table 1 in the manuscript			Md. Nuruzzaman Khan and Md. Saiful Islam, checked for contradictions by Md. Iqbal Kabir, who also made the final decision on reasons for exclusion upon mutual agreement.
499	R. Ahsan, S. Karuppannan and J. Kellett	2011	Climate migration and urban planning system: A study of Bangladesh	Published	10.1089/env.2011.0005	Excluded	During preliminary title and abstract screening	Do not meet the inclusion criteria presented Table 1 in the manuscript			Md. Nuruzzaman Khan and Md. Saiful Islam, checked for contradictions by Md. Iqbal Kabir, who also made the final decision on reasons for exclusion upon mutual agreement.
500	M. Kamruzzaman, T. Mandal, A. T. M. S. Rahman, M. Abdul Khalek, G. M. M. Alam and M. S. Rahman	2021	Climate Modeling, Drought Risk Assessment and Adaptation Strategies in the Western Part of Bangladesh	Published	10.1007/978-3-030-77259-8_2	Excluded	During preliminary title and abstract screening	Do not meet the inclusion criteria presented Table 1 in the manuscript			Md. Nuruzzaman Khan and Md. Saiful Islam, checked for contradictions by Md. Iqbal Kabir, who also made the final decision on reasons for exclusion upon mutual agreement.
501	M. R. Rahman, H. Lateh and M. N. Islam	2018	Climate of Bangladesh: Temperature and rainfall changes, and impact on agriculture and groundwater—A GIS-based analysis	Published	10.1007/978-3-319-26357-1_2	Excluded	During preliminary title and abstract screening	Do not meet the inclusion criteria presented Table 1 in the manuscript			Md. Nuruzzaman Khan and Md. Saiful Islam, checked for contradictions by Md. Iqbal Kabir, who also made the final decision on reasons for exclusion upon mutual agreement.
502	N. Huq, Z. Hossain, R. Hasan and A. M. Azad	2012	“Climate Proofing” Water Resources Development Policy: The Evidence from Bangladesh	Published	10.1007/978-3-642-22266-5_24	Excluded	During preliminary title and abstract screening	Do not meet the inclusion criteria presented Table 1 in the manuscript			Md. Nuruzzaman Khan and Md. Saiful Islam, checked for contradictions by Md. Iqbal Kabir, who also made the final decision on reasons for exclusion upon mutual agreement.
503	M. M. Saroar and J. K. Routray	2013	'Climate Refugee' is Not a Hoax. But We can Avoid it. Empirical Evidence from the Bangladesh Coast	Published	10.1002/9781118548165.ch21	Excluded	During preliminary title and abstract screening	Do not meet the inclusion criteria presented Table 1 in the manuscript			Md. Nuruzzaman Khan and Md. Saiful Islam, checked for contradictions by Md. Iqbal Kabir, who also made the final decision on reasons for exclusion upon mutual agreement.
504	P. Nandy and M. Aminul Islam	2010	Climate resilient coastal zone development in Bangladesh: Participatory governance for common resources management	Published	10.1007/978-90-481-3068-9_4	Excluded	During preliminary title and abstract screening	Do not meet the inclusion criteria presented Table 1 in the manuscript			Md. Nuruzzaman Khan and Md. Saiful Islam, checked for contradictions by Md. Iqbal Kabir, who also made the final decision on reasons for exclusion upon mutual agreement.
505	J. P. Aryal, T. B. Sapkota, D. B. Rahut, P. Marenya and C. M. Stirling	2021	Climate risks and adaptation strategies of farmers in East Africa and South Asia	Published	10.1038/s41598-021-89391-1	Excluded	During preliminary title and abstract screening	Do not meet the inclusion criteria presented Table 1 in the manuscript			Md. Nuruzzaman Khan and Md. Saiful Islam, checked for contradictions by Md. Iqbal Kabir, who also made the final decision on reasons for exclusion upon mutual agreement.
506	J. C. Jordan	2021	Climate shocks and adaptation strategies in coastal Bangladesh: does microcredit have a part to play?	Published	10.1080/17565529.2020.1799737	Excluded	During preliminary title and abstract screening	Do not meet the inclusion criteria presented Table 1 in the manuscript			Md. Nuruzzaman Khan and Md. Saiful Islam, checked for contradictions by Md. Iqbal Kabir, who also made the final decision on reasons for exclusion upon mutual agreement.
507	S. A. Ahmed, N. S. Diffenbaugh and T. W. Hertel	2009	Climate volatility deepens poverty vulnerability in developing countries	Published	10.1088/1748-9326/4/3/034004	Excluded	During preliminary title and abstract screening	Do not meet the inclusion criteria presented Table 1 in the manuscript			Md. Nuruzzaman Khan and Md. Saiful Islam, checked for contradictions by Md. Iqbal Kabir, who also made the final decision on reasons for exclusion upon mutual agreement.
508	A. Haque and A. Jahid	2021	Climate-change beliefs and resilience to climate change in Bangladesh: is leadership making any difference?	Published	10.1007/s13412-021-00706-0	Excluded	During preliminary title and abstract screening	Do not meet the inclusion criteria presented Table 1 in the manuscript			Md. Nuruzzaman Khan and Md. Saiful Islam, checked for contradictions by Md. Iqbal Kabir, who also made the final decision on reasons for exclusion upon mutual agreement.
509	M. A. Chowdhury, N. J. Tarin, S. K. Roy and S. Mahmood	2022	Climate-friendly business: A study to assess its potential in the coastal areas of Bangladesh	Published	10.1007/s11852-022-00914-y	Excluded	During preliminary title and abstract screening	Do not meet the inclusion criteria presented Table 1 in the manuscript			Md. Nuruzzaman Khan and Md. Saiful Islam, checked for contradictions by Md. Iqbal Kabir, who also made the final decision on reasons for exclusion upon mutual agreement.
510	M. M. Naser	2013	Climate-induced displacement in Bangladesh: Recognition and protection under international law	Published	10.1163/15718107-08204002	Excluded	During preliminary title and abstract screening	Do not meet the inclusion criteria presented Table 1 in the manuscript			Md. Nuruzzaman Khan and Md. Saiful Islam, checked for contradictions by Md. Iqbal Kabir, who also made the final decision on reasons for exclusion upon mutual agreement.
511	N. Z. Tanny, M. W. Rahman and R. N. Ali	2017	Climate-induced Gender Vulnerabilities in Northwestern Bangladesh	Published	10.1177/0971521517716808	Excluded	During preliminary title and abstract screening	Do not meet the inclusion criteria presented Table 1 in the manuscript			Md. Nuruzzaman Khan and Md. Saiful Islam, checked for contradictions by Md. Iqbal Kabir, who also made the final decision on reasons for exclusion upon mutual agreement.
512	M. R. Islam and M. Hasan	2016	Climate-induced human displacement: a case study of Cyclone Aila in the south-west coastal region of Bangladesh	Published	10.1007/s11069-015-2119-6	Excluded	During preliminary title and abstract screening	Do not meet the inclusion criteria presented Table 1 in the manuscript			Md. Nuruzzaman Khan and Md. Saiful Islam, checked for contradictions by Md. Iqbal Kabir, who also made the final decision on reasons for exclusion upon mutual agreement.
513	S. Khanom, M. Tanjeela and S. Rutherford	2022	Climate-induced migrant's hopeful journey toward security: Pushing the boundaries of gendered vulnerability and adaptability in Bangladesh	Published	10.3389/fclim.2022.922504	Excluded	During preliminary title and abstract screening	Do not meet the inclusion criteria presented Table 1 in the manuscript			Md. Nuruzzaman Khan and Md. Saiful Islam, checked for contradictions by Md. Iqbal Kabir, who also made the final decision on reasons for exclusion upon mutual agreement.
514	D. Roth, M. S. A. Khan, I. Jahan, R. Rahman, V. Narain, A. K. Singh, M. Priya, S. Sen, A. Shrestha and S. Yakami	2019	Climates of urbanization: local experiences of water security, conflict and cooperation in peri-urban South-Asia	Published	10.1080/14693062.2018.1530967	Excluded	During preliminary title and abstract screening	Do not meet the inclusion criteria presented Table 1 in the manuscript			Md. Nuruzzaman Khan and Md. Saiful Islam, checked for contradictions by Md. Iqbal Kabir, who also made the final decision on reasons for exclusion upon mutual agreement.
515	M. I. Khan, G. K. Kundu, M. S. Akter, B. Mallick and M. M. Islam	2018	Climatic impacts and responses of migratory and non-migratory fishers of the Padma River, Bangladesh	Published	10.3390/socsci7120254	Excluded	During preliminary title and abstract screening	Do not meet the inclusion criteria presented Table 1 in the manuscript			Md. Nuruzzaman Khan and Md. Saiful Islam, checked for contradictions by Md. Iqbal Kabir, who also made the final decision on reasons for exclusion upon mutual agreement.
516	M. Q. Chowdhury, M. De Ridder and H. Beeckman	2016	Climatic Signals in Tree Rings of Heritiera fomes Buch.-Ham. in the Sundarbans, Bangladesh	Published	https://dx.doi.org/10.1371/journal.pone.0149788	Excluded	During preliminary title and abstract screening	Do not meet the inclusion criteria presented Table 1 in the manuscript			Md. Nuruzzaman Khan and Md. Saiful Islam, checked for contradictions by Md. Iqbal Kabir, who also made the final decision on reasons for exclusion upon mutual agreement.
517	J. C. Deb, S. Phinn, N. Butt and C. A. McAlpine	2017	Climatic-Induced Shifts in the Distribution of Teak (Tectona grandis) in Tropical Asia: Implications for Forest Management and Planning	Published	https://dx.doi.org/10.1007/s00267-017-0884-6	Excluded	During preliminary title and abstract screening	Do not meet the inclusion criteria presented Table 1 in the manuscript			Md. Nuruzzaman Khan and Md. Saiful Islam, checked for contradictions by Md. Iqbal Kabir, who also made the final decision on reasons for exclusion upon mutual agreement.
518	S. Grant, C. C. Tamason and P. K. M. Jensen	2015	Climatization: A critical perspective of framing disasters as climate change events	Published	10.1016/j.crm.2015.09.003	Excluded	During preliminary title and abstract screening	Do not meet the inclusion criteria presented Table 1 in the manuscript			Md. Nuruzzaman Khan and Md. Saiful Islam, checked for contradictions by Md. Iqbal Kabir, who also made the final decision on reasons for exclusion upon mutual agreement.
519	I. J. A. Stockman	2008	Clinical Facts & Curios	Published	https://dx.doi.org/10.1016/j.cppeds.2007.11.003	Excluded	During preliminary title and abstract screening	Do not meet the inclusion criteria presented Table 1 in the manuscript			Md. Nuruzzaman Khan and Md. Saiful Islam, checked for contradictions by Md. Iqbal Kabir, who also made the final decision on reasons for exclusion upon mutual agreement.
520	B. Etzold, A. U. Ahmed, S. R. Hassan and S. Neelormi	2014	Clouds gather in the sky, but no rain falls. Vulnerability to rainfall variability and food insecurity in Northern Bangladesh and its effects on migration	Published	10.1080/17565529.2013.833078	Excluded	During preliminary title and abstract screening	Do not meet the inclusion criteria presented Table 1 in the manuscript			Md. Nuruzzaman Khan and Md. Saiful Islam, checked for contradictions by Md. Iqbal Kabir, who also made the final decision on reasons for exclusion upon mutual agreement.
521	M. M. Islam and M. Shamsuddoha	2018	Coastal and marine conservation strategy for Bangladesh in the context of achieving blue growth and sustainable development goals (SDGs)	Published	https://dx.doi.org/10.1016/j.envsci.2018.05.014	Excluded	During preliminary title and abstract screening	Do not meet the inclusion criteria presented Table 1 in the manuscript			Md. Nuruzzaman Khan and Md. Saiful Islam, checked for contradictions by Md. Iqbal Kabir, who also made the final decision on reasons for exclusion upon mutual agreement.
522	J. Roy, S. Datta, P. Kapuria, I. Guha, R. Banerji, M. G. Miah, M. R. Islam, J. Rainasiri, P. B. Terney Pradeep Kumara, C. S. Lokuhetti and S. P. Vidanage	2021	Coastal ecosystems and changing economic activities: Challenges for sustainability transition	Published	10.1016/B978-0-323-85195-4.00020-2	Excluded	During preliminary title and abstract screening	Do not meet the inclusion criteria presented Table 1 in the manuscript			Md. Nuruzzaman Khan and Md. Saiful Islam, checked for contradictions by Md. Iqbal Kabir, who also made the final decision on reasons for exclusion upon mutual agreement.
523	M. Ashraful Islam, D. Mitra, A. Dewan and S. H. Akhter	2016	Coastal multi-hazard vulnerability assessment along the Ganges deltaic coast of Bangladesh-A geospatial approach	Published	10.1016/j.ocecoaman.2016.03.012	Excluded	During preliminary title and abstract screening	Do not meet the inclusion criteria presented Table 1 in the manuscript			Md. Nuruzzaman Khan and Md. Saiful Islam, checked for contradictions by Md. Iqbal Kabir, who also made the final decision on reasons for exclusion upon mutual agreement.
524	N. Ahmed and J. S. Diana	2015	Coastal to inland: Expansion of prawn farming for adaptation to climate change in Bangladesh	Published	10.1016/j.aqrep.2015.08.001	Excluded	During preliminary title and abstract screening	Do not meet the inclusion criteria presented Table 1 in the manuscript			Md. Nuruzzaman Khan and Md. Saiful Islam, checked for contradictions by Md. Iqbal Kabir, who also made the final decision on reasons for exclusion upon mutual agreement.
525	R. Mahmood, N. Ahmed, L. Zhang and G. Li	2020	Coastal vulnerability assessment of Meghna estuary of Bangladesh using integrated geospatial techniques	Published	10.1016/j.ijdrr.2019.101374	Excluded	During preliminary title and abstract screening	Do not meet the inclusion criteria presented Table 1 in the manuscript			Md. Nuruzzaman Khan and Md. Saiful Islam, checked for contradictions by Md. Iqbal Kabir, who also made the final decision on reasons for exclusion upon mutual agreement.
526	M. A. F. Younus and S. S. Sharna	2014	Combination of community-based vulnerability and adaptation to storm surges in coastal regions of Bangladesh	Published	10.1142/S1464333214500367	Excluded	During preliminary title and abstract screening	Do not meet the inclusion criteria presented Table 1 in the manuscript			Md. Nuruzzaman Khan and Md. Saiful Islam, checked for contradictions by Md. Iqbal Kabir, who also made the final decision on reasons for exclusion upon mutual agreement.
527	S. A. Mukul, M. Alamgir, M. S. I. Sohel, P. L. Pert, J. Herbohn, S. M. Turton, M. S. I. Khan, S. A. Munim, A. H. M. A. Reza and W. F. Laurance	2019	Combined effects of climate change and sea-level rise project dramatic habitat loss of the globally endangered Bengal tiger in the Bangladesh Sundarbans	Published	https://dx.doi.org/10.1016/j.scitotenv.2019.01.383	Excluded	During preliminary title and abstract screening	Do not meet the inclusion criteria presented Table 1 in the manuscript			Md. Nuruzzaman Khan and Md. Saiful Islam, checked for contradictions by Md. Iqbal Kabir, who also made the final decision on reasons for exclusion upon mutual agreement.
528	M. Rahman and M. M. Rahman	2018	Communicating integrated analysis research findings	Published	10.1007/978-3-319-71093-8_29	Excluded	During preliminary title and abstract screening	Do not meet the inclusion criteria presented Table 1 in the manuscript			Md. Nuruzzaman Khan and Md. Saiful Islam, checked for contradictions by Md. Iqbal Kabir, who also made the final decision on reasons for exclusion upon mutual agreement.
529	A. K. D. Roy, K. Alam and J. Gow	2013	Community perceptions of state forest ownership and management: A case study of the Sundarbans Mangrove Forest in Bangladesh	Published	https://dx.doi.org/10.1016/j.jenvman.2012.12.004	Excluded	During preliminary title and abstract screening	Do not meet the inclusion criteria presented Table 1 in the manuscript			Md. Nuruzzaman Khan and Md. Saiful Islam, checked for contradictions by Md. Iqbal Kabir, who also made the final decision on reasons for exclusion upon mutual agreement.
530	S. Yadav, M. K. Mondal, A. Shew, S. V. K. Jagadish, Z. H. Khan, A. Sutradhar, H. Bhandari, E. Humphreys, J. Bhattacharya, R. Parvin, M. Rahman and P. Chandna	2020	Community water management to intensify agricultural productivity in the polders of the coastal zone of Bangladesh	Published	10.1007/s10333-019-00785-4	Excluded	During preliminary title and abstract screening	Do not meet the inclusion criteria presented Table 1 in the manuscript			Md. Nuruzzaman Khan and Md. Saiful Islam, checked for contradictions by Md. Iqbal Kabir, who also made the final decision on reasons for exclusion upon mutual agreement.
531	P. Saha, A. Ashraf, J. T. Oyshi, R. Khanum and A. Nishat	2021	A community-based approach to sustainable transboundary water resources management and governance in the South-West Coastal region of Bangladesh	Published	10.1007/s40899-021-00562-4	Excluded	During preliminary title and abstract screening	Do not meet the inclusion criteria presented Table 1 in the manuscript			Md. Nuruzzaman Khan and Md. Saiful Islam, checked for contradictions by Md. Iqbal Kabir, who also made the final decision on reasons for exclusion upon mutual agreement.
532	S. El Arifeen, A. Christou, L. Reichenbach, F. A. Osman, K. Azad, K. S. Islam, F. Ahmed, H. B. Perry and D. H. Peters	2013	Community-based approaches and partnerships: innovations in health-service delivery in Bangladesh	Published	https://dx.doi.org/10.1016/S0140-6736(13)62149-2	Excluded	During preliminary title and abstract screening	Do not meet the inclusion criteria presented Table 1 in the manuscript			Md. Nuruzzaman Khan and Md. Saiful Islam, checked for contradictions by Md. Iqbal Kabir, who also made the final decision on reasons for exclusion upon mutual agreement.
533	N. Ahmed, S. W. Bunting, S. Rahman and C. J. Garforth	2014	Community-based climate change adaptation strategies for integrated prawn-fish-rice farming in Bangladesh to promote social-ecological resilience	Published	10.1111/raq.12022	Excluded	During preliminary title and abstract screening	Do not meet the inclusion criteria presented Table 1 in the manuscript			Md. Nuruzzaman Khan and Md. Saiful Islam, checked for contradictions by Md. Iqbal Kabir, who also made the final decision on reasons for exclusion upon mutual agreement.
534	D. Roy, A. Datta, J. K. M. Kuwornu and F. Zulfiqar	2021	Comparing farmers’ perceptions of climate change with meteorological trends and examining farm adaptation measures in hazard-prone districts of northwest Bangladesh	Published	10.1007/s10668-020-00989-3	Excluded	During preliminary title and abstract screening	Do not meet the inclusion criteria presented Table 1 in the manuscript			Md. Nuruzzaman Khan and Md. Saiful Islam, checked for contradictions by Md. Iqbal Kabir, who also made the final decision on reasons for exclusion upon mutual agreement.
535	B. Mazumdar, N. J. Donovan and A. Sultana	2020	Comparing language samples of Bangla speakers using a colour photograph and a black-and-white line drawing	Published	https://dx.doi.org/10.1111/1460-6984.12564	Excluded	During preliminary title and abstract screening	Do not meet the inclusion criteria presented Table 1 in the manuscript			Md. Nuruzzaman Khan and Md. Saiful Islam, checked for contradictions by Md. Iqbal Kabir, who also made the final decision on reasons for exclusion upon mutual agreement.
536	M. K. Hasan and L. Kumar	2019	Comparison between meteorological data and farmer perceptions of climate change and vulnerability in relation to adaptation	Published	https://dx.doi.org/10.1016/j.jenvman.2019.02.028	Excluded	During preliminary title and abstract screening	Do not meet the inclusion criteria presented Table 1 in the manuscript			Md. Nuruzzaman Khan and Md. Saiful Islam, checked for contradictions by Md. Iqbal Kabir, who also made the final decision on reasons for exclusion upon mutual agreement.
537	U. Kulsum, J. Timmermans, M. S. A. Khan and W. Thissen	2020	A conceptual model-based approach to explore community livelihood adaptation under uncertainty for adaptive delta management	Published	10.1080/13504509.2019.1654555	Excluded	During preliminary title and abstract screening	Do not meet the inclusion criteria presented Table 1 in the manuscript			Md. Nuruzzaman Khan and Md. Saiful Islam, checked for contradictions by Md. Iqbal Kabir, who also made the final decision on reasons for exclusion upon mutual agreement.
538	D. Manuel-Navarrete, M. Pelling and M. Redclift	2012	Conclusions: Alienation, reclamation and a radical vision	Published	10.4324/9780203146118-22	Excluded	During preliminary title and abstract screening	Do not meet the inclusion criteria presented Table 1 in the manuscript			Md. Nuruzzaman Khan and Md. Saiful Islam, checked for contradictions by Md. Iqbal Kabir, who also made the final decision on reasons for exclusion upon mutual agreement.
539	B. C. Das	2009	Conserving the zoological resources of Bangladesh under a changing climate	Published	https://dx.doi.org/10.1111/j.1749-4877.2009.00149.x	Excluded	During preliminary title and abstract screening	Do not meet the inclusion criteria presented Table 1 in the manuscript			Md. Nuruzzaman Khan and Md. Saiful Islam, checked for contradictions by Md. Iqbal Kabir, who also made the final decision on reasons for exclusion upon mutual agreement.
540	R. Ahammad	2011	Constraints of pro-poor climate change adaptation in chittagong city	Published	10.1177/0956247811414633	Excluded	During preliminary title and abstract screening	Do not meet the inclusion criteria presented Table 1 in the manuscript			Md. Nuruzzaman Khan and Md. Saiful Islam, checked for contradictions by Md. Iqbal Kabir, who also made the final decision on reasons for exclusion upon mutual agreement.
541	A. Bergstrom, M. Tomlinson, J. Squires, D. M. Duc, D. P. Hoa, C. Kallestal, L. A. Persson, J. Pervin, S. Peterson, N. T. Nga, A. Rahman, P. Waiswa, E. Zelaya, C. Estabrooks and L. Wallin	2013	The context assessment for community health tool-investigating why what works where	Published	https://dx.doi.org/10.1111/tmi.12163	Excluded	During preliminary title and abstract screening	Do not meet the inclusion criteria presented Table 1 in the manuscript			Md. Nuruzzaman Khan and Md. Saiful Islam, checked for contradictions by Md. Iqbal Kabir, who also made the final decision on reasons for exclusion upon mutual agreement.
542	R. El-Shesheny, J. Franks, J. Turner, P. Seiler, D. Walker, K. Friedman, N. Mukherjee, L. Kercher, M. K. Hasan, M. M. Feeroz, S. Krauss, P. Vogel, P. McKenzie, S. Barman, R. J. Webby and R. G. Webster	2020	Continued Evolution of H5Nx Avian Influenza Viruses in Bangladeshi Live Poultry Markets: Pathogenic Potential in Poultry and Mammalian Models	Published	https://dx.doi.org/10.1128/JVI.01141-20	Excluded	During preliminary title and abstract screening	Do not meet the inclusion criteria presented Table 1 in the manuscript			Md. Nuruzzaman Khan and Md. Saiful Islam, checked for contradictions by Md. Iqbal Kabir, who also made the final decision on reasons for exclusion upon mutual agreement.
543	R. El-Shesheny, J. Franks, J. Turner, P. Seiler, D. Walker, K. Friedman, N. Mukherjee, L. Kercher, M. Kamrul Hasan, M. M. Feeroz, S. Krauss, P. Vogel, P. McKenzie, S. Barman, R. J. Webby and R. G. Webster	2020	Continued Evolution of H5Nx Avian Influenza Viruses in Bangladeshi Live Poultry Markets: Pathogenic Potential in Poultry and Mammalian Models	Published	https://dx.doi.org/10.1128/JVI.01141-20	Excluded	During preliminary title and abstract screening	Do not meet the inclusion criteria presented Table 1 in the manuscript			Md. Nuruzzaman Khan and Md. Saiful Islam, checked for contradictions by Md. Iqbal Kabir, who also made the final decision on reasons for exclusion upon mutual agreement.
544	T. K. Nath, N. Aziz and M. Inoue	2015	Contribution of Homestead Forests to Rural Economy and Climate Change Mitigation: A Study from the Ecologically Critical Area of Cox’s Bazar—Teknaf Peninsula, Bangladesh	Published	10.1007/s11842-014-9270-x	Excluded	During preliminary title and abstract screening	Do not meet the inclusion criteria presented Table 1 in the manuscript			Md. Nuruzzaman Khan and Md. Saiful Islam, checked for contradictions by Md. Iqbal Kabir, who also made the final decision on reasons for exclusion upon mutual agreement.
545	S. Schnell, D. Altrell, G. Stahl and C. Kleinn	2015	The contribution of trees outside forests to national tree biomass and carbon stocks--a comparative study across three continents	Published	https://dx.doi.org/10.1007/s10661-014-4197-4	Excluded	During preliminary title and abstract screening	Do not meet the inclusion criteria presented Table 1 in the manuscript			Md. Nuruzzaman Khan and Md. Saiful Islam, checked for contradictions by Md. Iqbal Kabir, who also made the final decision on reasons for exclusion upon mutual agreement.
546	S. Schnell, D. Altrell, G. Stahl and C. Kleinn	2014	The contribution of trees outside forests to national tree biomass and carbon stocks-a comparative study across three continents	Published	https://dx.doi.org/10.1007/s10661-014-4197-4	Excluded	During preliminary title and abstract screening	Do not meet the inclusion criteria presented Table 1 in the manuscript			Md. Nuruzzaman Khan and Md. Saiful Islam, checked for contradictions by Md. Iqbal Kabir, who also made the final decision on reasons for exclusion upon mutual agreement.
547	S. Schnell, D. Altrell, G. Stahl and C. Kleinn	2015	The contribution of trees outside forests to national tree biomass and carbon stocks-a comparative study across three continents	Published	https://dx.doi.org/10.1007/s10661-014-4197-4	Excluded	During preliminary title and abstract screening	Do not meet the inclusion criteria presented Table 1 in the manuscript			Md. Nuruzzaman Khan and Md. Saiful Islam, checked for contradictions by Md. Iqbal Kabir, who also made the final decision on reasons for exclusion upon mutual agreement.
548	R. Parvin, M. Nooruzzaman, C. K. Kabiraj, J. A. Begum, E. H. Chowdhury, M. R. Islam and T. Harder	2020	Controlling Avian Influenza Virus in Bangladesh: Challenges and Recommendations	Published	https://dx.doi.org/10.3390/v12070751	Excluded	During preliminary title and abstract screening	Do not meet the inclusion criteria presented Table 1 in the manuscript			Md. Nuruzzaman Khan and Md. Saiful Islam, checked for contradictions by Md. Iqbal Kabir, who also made the final decision on reasons for exclusion upon mutual agreement.
549	N. I. Alamgir, A. Naheed and S. P. Luby	2010	Coping strategies for financial burdens in families with childhood pneumonia in Bangladesh	Published	https://dx.doi.org/10.1186/1471-2458-10-622	Excluded	During preliminary title and abstract screening	Do not meet the inclusion criteria presented Table 1 in the manuscript			Md. Nuruzzaman Khan and Md. Saiful Islam, checked for contradictions by Md. Iqbal Kabir, who also made the final decision on reasons for exclusion upon mutual agreement.
550	F. Dil Farzana, A. S. Rahman, S. Sultana, M. J. Raihan, M. A. Haque, J. L. Waid, N. Choudhury and T. Ahmed	2017	Coping strategies related to food insecurity at the household level in Bangladesh	Published	https://dx.doi.org/10.1371/journal.pone.0171411	Excluded	During preliminary title and abstract screening	Do not meet the inclusion criteria presented Table 1 in the manuscript			Md. Nuruzzaman Khan and Md. Saiful Islam, checked for contradictions by Md. Iqbal Kabir, who also made the final decision on reasons for exclusion upon mutual agreement.
551	S. H. M. Fakhruddin and J. Rahman	2014	Coping with coastal risk and vulnerabilities in Bangladesh	Published	10.1016/j.ijdrr.2014.12.008	Excluded	During preliminary title and abstract screening	Do not meet the inclusion criteria presented Table 1 in the manuscript			Md. Nuruzzaman Khan and Md. Saiful Islam, checked for contradictions by Md. Iqbal Kabir, who also made the final decision on reasons for exclusion upon mutual agreement.
552	S. Nath, F. E. Dunn, F. van Laerhoven and P. P. J. Driessen	2021	Coping with crisis on the coast: The effect of community-developed coping-strategies on vulnerability in crisis-prone regions of the Ganges delta	Published	https://dx.doi.org/10.1016/j.jenvman.2021.112072	Excluded	During preliminary title and abstract screening	Do not meet the inclusion criteria presented Table 1 in the manuscript			Md. Nuruzzaman Khan and Md. Saiful Islam, checked for contradictions by Md. Iqbal Kabir, who also made the final decision on reasons for exclusion upon mutual agreement.
553	G. Carrin, E. Gray and J. Almeida	1999	Coping with ill health in a rickshaw puller's household in Chittagong, Bangladesh	Published	https://www.google.com/url?sa=t&source=web&rct=j&opi=89978449&url=https://pubmed.ncbi.nlm.nih.gov/10695802/&ved=2ahUKEwiistCD57eLAxWNg2MGHQZDK8AQFnoECBYQAQ&usg=AOvVaw18U_8dXcQaiiWL_8CyHaev	Excluded	During preliminary title and abstract screening	Do not meet the inclusion criteria presented Table 1 in the manuscript			Md. Nuruzzaman Khan and Md. Saiful Islam, checked for contradictions by Md. Iqbal Kabir, who also made the final decision on reasons for exclusion upon mutual agreement.
554	V. Lauria, I. Das, S. Hazra, I. Cazcarro, I. Arto, S. Kay, P. Ofori-Danson, M. Ahmed, M. A. R. Hossain, M. Barange and J. A. Fernandes	2018	Corrigendum to importance of fisheries for food security across three climate change vulnerable deltas Science of the total Environment 640–641 (2018) 1566–1577 (Science of the Total Environment (2018) 640–641 (1566–1577), (S0048969718320734) (10.1016/j.scitotenv.2018.06.011))	Published	10.1016/j.scitotenv.2018.07.209	Excluded	During preliminary title and abstract screening	Do not meet the inclusion criteria presented Table 1 in the manuscript			Md. Nuruzzaman Khan and Md. Saiful Islam, checked for contradictions by Md. Iqbal Kabir, who also made the final decision on reasons for exclusion upon mutual agreement.
555	A. R. Sunny, M. M. Islam, M. Rahman, M. Y. Miah, M. Mostafiz, N. Islam, M. Z. Hossain, M. A. Chowdhury, M. A. Islam and H. J. Keus	2019	Cost effective aquaponics for food security and income of farming households in coastal Bangladesh	Published	10.1016/j.ejar.2019.01.003	Excluded	During preliminary title and abstract screening	Do not meet the inclusion criteria presented Table 1 in the manuscript			Md. Nuruzzaman Khan and Md. Saiful Islam, checked for contradictions by Md. Iqbal Kabir, who also made the final decision on reasons for exclusion upon mutual agreement.
556	A. Poncelet, F. Gemenne, M. Martiniello and H. Bousetta	2010	A country made for disasters: Environmental vulnerability and forced migration in Bangladesh	Published	10.1007/978-3-642-12416-7_16	Excluded	During preliminary title and abstract screening	Do not meet the inclusion criteria presented Table 1 in the manuscript			Md. Nuruzzaman Khan and Md. Saiful Islam, checked for contradictions by Md. Iqbal Kabir, who also made the final decision on reasons for exclusion upon mutual agreement.
557	I. Ahmed	2012	The courtyard in rural homesteads of Bangladesh	Published	10.1179/0305547712Z.0000000005	Excluded	During preliminary title and abstract screening	Do not meet the inclusion criteria presented Table 1 in the manuscript			Md. Nuruzzaman Khan and Md. Saiful Islam, checked for contradictions by Md. Iqbal Kabir, who also made the final decision on reasons for exclusion upon mutual agreement.
558	K. M. M. Uzzal and S. Aziz	2020	Covid-19 and university admission exams: A bangladesh perspective	Published	https://dx.doi.org/10.4081/jphr.2021.2017	Excluded	During preliminary title and abstract screening	Do not meet the inclusion criteria presented Table 1 in the manuscript			Md. Nuruzzaman Khan and Md. Saiful Islam, checked for contradictions by Md. Iqbal Kabir, who also made the final decision on reasons for exclusion upon mutual agreement.
559	A. Opel, H. Jahan, A. A. Khan and K. R. Hyder	2015	Critical lessons from apparent failure: Using solar energy to supply piped water in a remote coastal area in Bangladesh	Published	10.3362/1756-3488.2015.018	Excluded	During preliminary title and abstract screening	Do not meet the inclusion criteria presented Table 1 in the manuscript			Md. Nuruzzaman Khan and Md. Saiful Islam, checked for contradictions by Md. Iqbal Kabir, who also made the final decision on reasons for exclusion upon mutual agreement.
560	M. A. F. Younus	2015	Crop adaptation processes to extreme floods in Bangladesh: A case study	Published	10.1080/17477891.2014.986041	Excluded	During preliminary title and abstract screening	Do not meet the inclusion criteria presented Table 1 in the manuscript			Md. Nuruzzaman Khan and Md. Saiful Islam, checked for contradictions by Md. Iqbal Kabir, who also made the final decision on reasons for exclusion upon mutual agreement.
561	M. R. Jamal, P. Kristiansen, M. J. Kabir and L. Lobry de Bruyn	2022	Cropping systems intensification and diversification: risk, vulnerability and adaptation in southwest coastal Bangladesh	Published	10.1080/13504509.2022.2073615	Excluded	During preliminary title and abstract screening	Do not meet the inclusion criteria presented Table 1 in the manuscript			Md. Nuruzzaman Khan and Md. Saiful Islam, checked for contradictions by Md. Iqbal Kabir, who also made the final decision on reasons for exclusion upon mutual agreement.
562	M. P. Mishu, R. G. Watt, A. Heilmann and G. Tsakos	2021	Cross cultural adaptation and psychometric properties of the Bengali version of the Scale of Oral Health Outcomes for 5-year-old children (SOHO-5)	Published	https://dx.doi.org/10.1186/s12955-021-01681-4	Excluded	During preliminary title and abstract screening	Do not meet the inclusion criteria presented Table 1 in the manuscript			Md. Nuruzzaman Khan and Md. Saiful Islam, checked for contradictions by Md. Iqbal Kabir, who also made the final decision on reasons for exclusion upon mutual agreement.
563	M. Z. Ali, M. M. Moula, Z. A. Bhuiyan and M. T. Javed	2020	A Cross Sectional Survey of Chicken Astroviruses Antibody in Broiler and Sonali (Cross-Bred) Chickens in Selected Areas in Bangladesh	Published	https://dx.doi.org/10.2478/macvetrev-2020-0016	Excluded	During preliminary title and abstract screening	Do not meet the inclusion criteria presented Table 1 in the manuscript			Md. Nuruzzaman Khan and Md. Saiful Islam, checked for contradictions by Md. Iqbal Kabir, who also made the final decision on reasons for exclusion upon mutual agreement.
564	N. Islam, T. Baron Basak, M. A. H. OudeVoshaar, N. Ferdous, J. J. Rasker and S. Atiqul Haq	2013	Cross-cultural adaptation and validation of a Bengali Health Assessment Questionnaire for use in rheumatoid arthritis patients	Published	https://dx.doi.org/10.1111/1756-185X.12032	Excluded	During preliminary title and abstract screening	Do not meet the inclusion criteria presented Table 1 in the manuscript			Md. Nuruzzaman Khan and Md. Saiful Islam, checked for contradictions by Md. Iqbal Kabir, who also made the final decision on reasons for exclusion upon mutual agreement.
565	M. A. Muquith, M. N. Islam, S. A. Haq, P. M. Ten Klooster, J. J. Rasker and M. B. Yunus	2012	Cross-cultural adaptation and validation of a Bengali version of the modified fibromyalgia impact questionnaire	Published	https://dx.doi.org/10.1186/1471-2474-13-157	Excluded	During preliminary title and abstract screening	Do not meet the inclusion criteria presented Table 1 in the manuscript			Md. Nuruzzaman Khan and Md. Saiful Islam, checked for contradictions by Md. Iqbal Kabir, who also made the final decision on reasons for exclusion upon mutual agreement.
566	M. E. Islam, S. Ahmed, M. A. Shahin, M. A. Islam, M. N. Shazzad and S. A. Haq	2021	Cross-cultural adaptation and validation of revised WHO-ILAR-COPCORD core English questionnaire translated to Bangla	Published	https://dx.doi.org/10.1111/1756-185X.14176	Excluded	During preliminary title and abstract screening	Do not meet the inclusion criteria presented Table 1 in the manuscript			Md. Nuruzzaman Khan and Md. Saiful Islam, checked for contradictions by Md. Iqbal Kabir, who also made the final decision on reasons for exclusion upon mutual agreement.
567	T. Roy, C. Anderson, C. Evans, M. S. Rahman and M. Rahman	2013	Cross-cultural adaptation of the short-form condom attitude scale: validity assessment in a sub-sample of rural-to-urban migrant workers in Bangladesh	Published	https://dx.doi.org/10.1186/1471-2458-13-240	Excluded	During preliminary title and abstract screening	Do not meet the inclusion criteria presented Table 1 in the manuscript			Md. Nuruzzaman Khan and Md. Saiful Islam, checked for contradictions by Md. Iqbal Kabir, who also made the final decision on reasons for exclusion upon mutual agreement.
568	F. A. Cader, I. Z. Chowdhury, M. M. Haq and S. R. Khan	2022	CRT-200.06 Impact of the COVID-19 Pandemic on Cardiology Services and Catheterization Volumes in the Second Year: A Comparison of 2020 and 2021 at a South Asian Cardiac Centre	Published	https://dx.doi.org/10.1016/j.jcin.2022.01.153	Excluded	During preliminary title and abstract screening	Do not meet the inclusion criteria presented Table 1 in the manuscript			Md. Nuruzzaman Khan and Md. Saiful Islam, checked for contradictions by Md. Iqbal Kabir, who also made the final decision on reasons for exclusion upon mutual agreement.
569	M. Pallan, T. Griffin, K. Hurley, E. Lancashire, J. Blissett, E. Frew, P. Gill, L. Griffith, K. Jolly, E. McGee, J. Parry, J. L. Thompson and P. Adab	2019	Cultural adaptation of a children's weight management programme: Child weigHt mANaGement for Ethnically diverse communities (CHANGE) study	Published	https://dx.doi.org/10.1186/s12889-019-7159-5	Excluded	During preliminary title and abstract screening	Do not meet the inclusion criteria presented Table 1 in the manuscript			Md. Nuruzzaman Khan and Md. Saiful Islam, checked for contradictions by Md. Iqbal Kabir, who also made the final decision on reasons for exclusion upon mutual agreement.
570	M. Pallan, T. Griffin, K. L. Hurley, E. Lancashire, J. Blissett, E. Frew, L. Griffith, K. Hemming, K. Jolly, E. McGee, J. L. Thompson, L. Jackson, P. Gill, J. Parry and P. Adab	2019	Cultural adaptation of an existing children's weight management programme: the CHANGE intervention and feasibility RCT	Published	https://dx.doi.org/10.3310/hta23330	Excluded	During preliminary title and abstract screening	Do not meet the inclusion criteria presented Table 1 in the manuscript			Md. Nuruzzaman Khan and Md. Saiful Islam, checked for contradictions by Md. Iqbal Kabir, who also made the final decision on reasons for exclusion upon mutual agreement.
571	N. Bharmal, B. S. Mittman, R. Shah and C. Sarkisian	2014	Cultural tailoring of stroke risk factor reduction and walking promotion community intervention for South Asian older adult immigrants	Published	https://www.google.com/url?sa=t&source=web&rct=j&opi=89978449&url=https://pubmed.ncbi.nlm.nih.gov/30836804/&ved=2ahUKEwjKvIqN57eLAxVm7jgGHbOEHj8QFnoECBkQAQ&usg=AOvVaw3OTdcEwoEgfL1r8bMY0Ukp	Excluded	During preliminary title and abstract screening	Do not meet the inclusion criteria presented Table 1 in the manuscript			Md. Nuruzzaman Khan and Md. Saiful Islam, checked for contradictions by Md. Iqbal Kabir, who also made the final decision on reasons for exclusion upon mutual agreement.
572	R. L. Ward, J. D. Clemens, D. A. Sack, D. R. Knowlton, M. M. McNeal, N. Huda, F. Ahmed, M. Rao and G. M. Schiff	1991	Culture adaptation and characterization of group A rotaviruses causing diarrheal illnesses in Bangladesh from 1985 to 1986	Published	https://www.google.com/url?sa=t&source=web&rct=j&opi=89978449&url=https://pubmed.ncbi.nlm.nih.gov/1663517/&ved=2ahUKEwi8yJ2U57eLAxVZxTgGHTktKroQFnoECBcQAQ&usg=AOvVaw18kiBz8FkzQuBThIbJ7P8z	Excluded	During preliminary title and abstract screening	Do not meet the inclusion criteria presented Table 1 in the manuscript			Md. Nuruzzaman Khan and Md. Saiful Islam, checked for contradictions by Md. Iqbal Kabir, who also made the final decision on reasons for exclusion upon mutual agreement.
573	E. Velterop, K. Sirorattanakul, A. Novellino, D. Muhire, R. Amrutkar, S. Patial, D. Vargas-Sanabria, H. Ibitolu, B. Pyne, A. V. de Prados, N. M. Charles-Aimé and P. Towashiraporn	2019	Current and near-future state of space technology for disaster situations	Published	https://www.google.com/url?sa=t&source=web&rct=j&opi=89978449&url=https://www.researchgate.net/publication/337875030_Current_and_near-future_state_of_space_technology_for_disaster_situations&ved=2ahUKEwiFy82b57eLAxX_3jgGHdYlLZwQFnoECBQQAQ&usg=AOvVaw06Q1x0NpOjyax5Sv7t8mZY	Excluded	During preliminary title and abstract screening	Do not meet the inclusion criteria presented Table 1 in the manuscript			Md. Nuruzzaman Khan and Md. Saiful Islam, checked for contradictions by Md. Iqbal Kabir, who also made the final decision on reasons for exclusion upon mutual agreement.
574	H. Kabir, M. Maple, M. S. Islam and K. Usher	2019	The Current Health and Wellbeing of the Survivors of the Rana Plaza Building Collapse in Bangladesh: A Qualitative Study	Published	https://dx.doi.org/10.3390/ijerph16132342	Excluded	During preliminary title and abstract screening	Do not meet the inclusion criteria presented Table 1 in the manuscript			Md. Nuruzzaman Khan and Md. Saiful Islam, checked for contradictions by Md. Iqbal Kabir, who also made the final decision on reasons for exclusion upon mutual agreement.
575	E. Alam and A. E. Collins	2010	Cyclone disaster vulnerability and response experiences in coastal Bangladesh	Published	https://dx.doi.org/10.1111/j.1467-7717.2010.01176.x	Excluded	During preliminary title and abstract screening	Do not meet the inclusion criteria presented Table 1 in the manuscript			Md. Nuruzzaman Khan and Md. Saiful Islam, checked for contradictions by Md. Iqbal Kabir, who also made the final decision on reasons for exclusion upon mutual agreement.
576	M. Shahin, M. Billah, M. M. Islam, A. Parvez and A. K. M. M. Zaman	2020	Cyclone shelters need sustainable development	Published	10.1108/IJDRBE-12-2015-0061	Excluded	During preliminary title and abstract screening	Do not meet the inclusion criteria presented Table 1 in the manuscript			Md. Nuruzzaman Khan and Md. Saiful Islam, checked for contradictions by Md. Iqbal Kabir, who also made the final decision on reasons for exclusion upon mutual agreement.
577	M. Rashid and S. J. Ulijaszek	1999	Daily energy expenditure across the course of lactation among urban Bangladeshi women	Published	https://www.google.com/url?sa=t&source=web&rct=j&opi=89978449&url=https://pubmed.ncbi.nlm.nih.gov/10564575/&ved=2ahUKEwiMvsOl57eLAxWMz6ACHRFTCQUQFnoECBwQAQ&usg=AOvVaw26CwuC_6ocff1xfKh1VCA7	Excluded	During preliminary title and abstract screening	Do not meet the inclusion criteria presented Table 1 in the manuscript			Md. Nuruzzaman Khan and Md. Saiful Islam, checked for contradictions by Md. Iqbal Kabir, who also made the final decision on reasons for exclusion upon mutual agreement.
578	S. M. A. Haq	2019	Debates over climate change and extreme weather events: Bangladesh as a case	Published	10.30638/eemj.2019.112	Excluded	During preliminary title and abstract screening	Do not meet the inclusion criteria presented Table 1 in the manuscript			Md. Nuruzzaman Khan and Md. Saiful Islam, checked for contradictions by Md. Iqbal Kabir, who also made the final decision on reasons for exclusion upon mutual agreement.
579	T. K. Acharjee, G. Halsema, F. Ludwig and P. Hellegers	2017	Declining trends of water requirements of dry season Boro rice in the north-west Bangladesh	Published	10.1016/j.agwat.2016.11.014	Excluded	During preliminary title and abstract screening	Do not meet the inclusion criteria presented Table 1 in the manuscript			Md. Nuruzzaman Khan and Md. Saiful Islam, checked for contradictions by Md. Iqbal Kabir, who also made the final decision on reasons for exclusion upon mutual agreement.
580	N. Bostan, S. Javed, A. Nabgha e, S. A. M. A. S. Eqani, F. Tahir and H. Bokhari	2017	Dengue fever virus in Pakistan: effects of seasonal pattern and temperature change on distribution of vector and virus	Published	https://dx.doi.org/10.1002/rmv.1899	Excluded	During preliminary title and abstract screening	Do not meet the inclusion criteria presented Table 1 in the manuscript			Md. Nuruzzaman Khan and Md. Saiful Islam, checked for contradictions by Md. Iqbal Kabir, who also made the final decision on reasons for exclusion upon mutual agreement.
581	M. A. Islam, A. Chowdhury, M. Anisuzzaman, M. S. R. Shetu, K. M. M. Rahman and M. Rahman	2021	Determinants of Food Security in the Environmentally Stressed Areas in Bangladesh	Published	10.1007/978-3-030-75825-7_7	Excluded	During preliminary title and abstract screening	Do not meet the inclusion criteria presented Table 1 in the manuscript			Md. Nuruzzaman Khan and Md. Saiful Islam, checked for contradictions by Md. Iqbal Kabir, who also made the final decision on reasons for exclusion upon mutual agreement.
582	T. Tahsina, N. B. Ali, M. A. B. Siddique, S. Ahmed, M. Rahman, S. Islam, M. M. Rahman, B. Amena, D. M. E. Hoque, T. M. Huda and S. E. Arifeen	2018	Determinants of hardship financing in coping with out of pocket payment for care seeking of under five children in selected rural areas of Bangladesh	Published	https://dx.doi.org/10.1371/journal.pone.0196237	Excluded	During preliminary title and abstract screening	Do not meet the inclusion criteria presented Table 1 in the manuscript			Md. Nuruzzaman Khan and Md. Saiful Islam, checked for contradictions by Md. Iqbal Kabir, who also made the final decision on reasons for exclusion upon mutual agreement.
583	J. Chow	2018	Determinants of household fuelwood collection from mangrove plantations in coastal Bangladesh	Published	10.1016/j.forpol.2018.08.007	Excluded	During preliminary title and abstract screening	Do not meet the inclusion criteria presented Table 1 in the manuscript			Md. Nuruzzaman Khan and Md. Saiful Islam, checked for contradictions by Md. Iqbal Kabir, who also made the final decision on reasons for exclusion upon mutual agreement.
584	Y. A. Sun, H. Zhang, Z. Li, W. Yu, Z. Zhao, K. Wang, M. Zhang and J. Wang	2020	Determination and comparison of agarwood from different origins by comprehensive two-dimensional gas chromatography-quadrupole time-of-flight mass spectrometry	Published	https://dx.doi.org/10.1002/jssc.201901008	Excluded	During preliminary title and abstract screening	Do not meet the inclusion criteria presented Table 1 in the manuscript			Md. Nuruzzaman Khan and Md. Saiful Islam, checked for contradictions by Md. Iqbal Kabir, who also made the final decision on reasons for exclusion upon mutual agreement.
585	M. Akter, R. Kabir, D. S. Karim, A. Haque, M. Rahman, M. A. ul Haq, M. Jahan and T. Z. Asik	2019	Determining the most sensitive socioeconomic parameters for quantitative risk assessment	Published	10.3390/cli7090107	Excluded	During preliminary title and abstract screening	Do not meet the inclusion criteria presented Table 1 in the manuscript			Md. Nuruzzaman Khan and Md. Saiful Islam, checked for contradictions by Md. Iqbal Kabir, who also made the final decision on reasons for exclusion upon mutual agreement.
586	A. Dewan, S. Shahid, M. H. Bhuian, S. M. J. Hossain, M. S. Nashwan, E.-S. Chung, Q. K. Hassan and M. Asaduzzaman	2022	Developing a high-resolution gridded rainfall product for Bangladesh during 1901-2018	Published	https://dx.doi.org/10.1038/s41597-022-01568-z	Excluded	During preliminary title and abstract screening	Do not meet the inclusion criteria presented Table 1 in the manuscript			Md. Nuruzzaman Khan and Md. Saiful Islam, checked for contradictions by Md. Iqbal Kabir, who also made the final decision on reasons for exclusion upon mutual agreement.
587	A. Dewan, S. Shahid, M. H. Bhuian, S. M. J. Hossain, M. S. Nashwan, E. S. Chung, Q. K. Hassan and M. Asaduzzaman	2022	Developing a high-resolution gridded rainfall product for Bangladesh during 1901-2018	Published	https://dx.doi.org/10.1038/s41597-022-01568-z	Excluded	During preliminary title and abstract screening	Do not meet the inclusion criteria presented Table 1 in the manuscript			Md. Nuruzzaman Khan and Md. Saiful Islam, checked for contradictions by Md. Iqbal Kabir, who also made the final decision on reasons for exclusion upon mutual agreement.
588	R. Afroz	2020	Developing a low-carbon architecture pedagogy in Bangladesh	Published	10.5334/bc.54	Excluded	During preliminary title and abstract screening	Do not meet the inclusion criteria presented Table 1 in the manuscript			Md. Nuruzzaman Khan and Md. Saiful Islam, checked for contradictions by Md. Iqbal Kabir, who also made the final decision on reasons for exclusion upon mutual agreement.
589	A. A. Neeloy, T. Sharmin, N. Ali, G. Darmstadt, P. Winch, A. Bazzano, Z. Hill, C. Tawiah, B. R. Kirkwood, S. D. Iyengar, V. Kumar, R. Yadav, M. Santosham, H. Diarra, D. Ouattara, F. Tony, A. Kayo, D. Sidibe, J. Morrison, D. Osrin, D. Manandhar, A. Costello, P. Mohan, S. Wall, R. Bahl and J. C. Martines	2008	Developing community-based intervention strategies to save Newborn Lives: Lessons learned from formative research in five countries	Published	https://dx.doi.org/10.1038/jp.2008.41	Excluded	During preliminary title and abstract screening	Do not meet the inclusion criteria presented Table 1 in the manuscript			Md. Nuruzzaman Khan and Md. Saiful Islam, checked for contradictions by Md. Iqbal Kabir, who also made the final decision on reasons for exclusion upon mutual agreement.
590	A. Allan, E. Barbour, R. J. Nicholls, C. Hutton, M. Lim, M. Salehin and M. M. Rahman	2022	Developing socio-ecological scenarios: A participatory process for engaging stakeholders	Published	https://dx.doi.org/10.1016/j.scitotenv.2021.150512	Excluded	During preliminary title and abstract screening	Do not meet the inclusion criteria presented Table 1 in the manuscript			Md. Nuruzzaman Khan and Md. Saiful Islam, checked for contradictions by Md. Iqbal Kabir, who also made the final decision on reasons for exclusion upon mutual agreement.
591	L. M. Rahman	2016	Development initiatives of the Sundarban of Bangladesh	Published	https://www.google.com/url?sa=t&source=web&rct=j&opi=89978449&url=https://www.researchgate.net/publication/304672097_Development_initiatives_of_the_Sundarban_of_Bangladesh&ved=2ahUKEwiU_bSv57eLAxXW8zgGHdxQDO8QFnoECBQQAQ&usg=AOvVaw16B4hxUz_Uw9TFH5-tKxAc	Excluded	During preliminary title and abstract screening	Do not meet the inclusion criteria presented Table 1 in the manuscript			Md. Nuruzzaman Khan and Md. Saiful Islam, checked for contradictions by Md. Iqbal Kabir, who also made the final decision on reasons for exclusion upon mutual agreement.
592	S. J. Abdal, S. Yesmin, M. N. Shazzad, M. A. K. Azad, M. A. Shahin, M. R. Choudhury, M. N. Islam and S. A. Haq	2021	Development of a Bangla version of the Bath Ankylosing Spondylitis Disease Activity Index (BASDAI) and the Bath Ankylosing Spondylitis Functional Index (BASFI)	Published	https://dx.doi.org/10.1111/1756-185X.14008	Excluded	During preliminary title and abstract screening	Do not meet the inclusion criteria presented Table 1 in the manuscript			Md. Nuruzzaman Khan and Md. Saiful Islam, checked for contradictions by Md. Iqbal Kabir, who also made the final decision on reasons for exclusion upon mutual agreement.
593	S. A. Haq, F. Davatchi, S. Dahaghin, N. Islam, A. Ghose, J. Darmawan, A. Chopra, Z. Q. Yu, L. F. Dans and J. J. Rasker	2010	Development of a questionnaire for identification of the risk factors for osteoarthritis of the knees in developing countries. A pilot study in Iran and Bangladesh. An ILAR-COPCORD phase III study	Published	https://dx.doi.org/10.1111/j.1756-185X.2010.01529.x	Excluded	During preliminary title and abstract screening	Do not meet the inclusion criteria presented Table 1 in the manuscript			Md. Nuruzzaman Khan and Md. Saiful Islam, checked for contradictions by Md. Iqbal Kabir, who also made the final decision on reasons for exclusion upon mutual agreement.
594	S. T. Islam, S. H. Rahman, F. H. Rishal and S. Samad	2020	Development of climate change perceptions and programmes (1980-2020) in Bangladesh: Lessons learned and way forward	Published	https://www.google.com/url?sa=t&source=web&rct=j&opi=89978449&url=http://www.rericjournal.ait.ac.th/index.php/reric/article/view/2533&ved=2ahUKEwjX3Ie557eLAxXQzjgGHWPcLGgQFnoECBMQAQ&usg=AOvVaw2qCz9tpyR4HvnBNT065Zz9	Excluded	During preliminary title and abstract screening	Do not meet the inclusion criteria presented Table 1 in the manuscript			Md. Nuruzzaman Khan and Md. Saiful Islam, checked for contradictions by Md. Iqbal Kabir, who also made the final decision on reasons for exclusion upon mutual agreement.
595	A. M. Rezaie and A. Haque	2022	Development of Storm Surge Inundation Model and Database for Enhanced Climate Services in Bangladesh	Published	10.3389/frwa.2022.887631	Excluded	During preliminary title and abstract screening	Do not meet the inclusion criteria presented Table 1 in the manuscript			Md. Nuruzzaman Khan and Md. Saiful Islam, checked for contradictions by Md. Iqbal Kabir, who also made the final decision on reasons for exclusion upon mutual agreement.
596	J. C. I. Kuylenstierna, C. G. Heaps, T. Ahmed, H. W. Vallack, W. K. Hicks, M. R. Ashmore, C. S. Malley, G. Wang, E. N. Lefevre, S. C. Anenberg, F. Lacey, D. T. Shindell, U. Bhattacharjee and D. K. Henze	2020	Development of the Low Emissions Analysis Platform - Integrated Benefits Calculator (LEAP-IBC) tool to assess air quality and climate co-benefits: Application for Bangladesh	Published	https://dx.doi.org/10.1016/j.envint.2020.106155	Excluded	During preliminary title and abstract screening	Do not meet the inclusion criteria presented Table 1 in the manuscript			Md. Nuruzzaman Khan and Md. Saiful Islam, checked for contradictions by Md. Iqbal Kabir, who also made the final decision on reasons for exclusion upon mutual agreement.
597	S. Harkness and C. M. Super	1994	The developmental niche: A theoretical framework for analyzing the household production of health	Published	https://dx.doi.org/10.1016/0277-9536%2894%2990391-3	Excluded	During preliminary title and abstract screening	Do not meet the inclusion criteria presented Table 1 in the manuscript			Md. Nuruzzaman Khan and Md. Saiful Islam, checked for contradictions by Md. Iqbal Kabir, who also made the final decision on reasons for exclusion upon mutual agreement.
598	L. D. HOUSEHOLD	2014	DHS Spatial Analysis Reports 10	Published	https://dhsprogram.com/publications/publication-SAR10-Spatial-Analysis-Reports.cfm	Excluded	During preliminary title and abstract screening	Do not meet the inclusion criteria presented Table 1 in the manuscript			Md. Nuruzzaman Khan and Md. Saiful Islam, checked for contradictions by Md. Iqbal Kabir, who also made the final decision on reasons for exclusion upon mutual agreement.
599	L. D. HOUSEHOLD	2014	DHS Spatial Analysis Reports 10	Published	https://dhsprogram.com/publications/publication-SAR10-Spatial-Analysis-Reports.cfm	Excluded	During preliminary title and abstract screening	Do not meet the inclusion criteria presented Table 1 in the manuscript			Md. Nuruzzaman Khan and Md. Saiful Islam, checked for contradictions by Md. Iqbal Kabir, who also made the final decision on reasons for exclusion upon mutual agreement.
600	S. N. Seo and L. A. Bakkensen	2016	Did adaptation strategies work? High fatalities from tropical cyclones in the North Indian Ocean and future vulnerability under global warming	Published	10.1007/s11069-016-2250-z	Excluded	During preliminary title and abstract screening	Do not meet the inclusion criteria presented Table 1 in the manuscript			Md. Nuruzzaman Khan and Md. Saiful Islam, checked for contradictions by Md. Iqbal Kabir, who also made the final decision on reasons for exclusion upon mutual agreement.
601	S. M. M. Rahman, S. M. Hossain and M. Jahan	2019	Diet related noncommunicable diseases: Time for action	Published	https://dx.doi.org/10.3329/BMRCB.V45I3.44641	Excluded	During preliminary title and abstract screening	Do not meet the inclusion criteria presented Table 1 in the manuscript			Md. Nuruzzaman Khan and Md. Saiful Islam, checked for contradictions by Md. Iqbal Kabir, who also made the final decision on reasons for exclusion upon mutual agreement.
602	M. Hashizume, L. F. Chaves, A. S. G. Faruque, M. Yunus, K. Streatfield and K. Moji	2013	A Differential Effect of Indian Ocean Dipole and El Nino on Cholera Dynamics in Bangladesh	Published	https://dx.doi.org/10.1371/journal.pone.0060001	Excluded	During preliminary title and abstract screening	Do not meet the inclusion criteria presented Table 1 in the manuscript			Md. Nuruzzaman Khan and Md. Saiful Islam, checked for contradictions by Md. Iqbal Kabir, who also made the final decision on reasons for exclusion upon mutual agreement.
603	D. Hogendoorn, A. Zegwaard and A. Petersen	2018	Difficult travels: Delta plans don't land in the Chao Phraya delta	Published	https://dx.doi.org/10.1016/j.envsci.2018.09.001	Excluded	During preliminary title and abstract screening	Do not meet the inclusion criteria presented Table 1 in the manuscript			Md. Nuruzzaman Khan and Md. Saiful Islam, checked for contradictions by Md. Iqbal Kabir, who also made the final decision on reasons for exclusion upon mutual agreement.
604	I. Ahmed, K. Maund and T. Gajendran	2020	Disaster resilience in South Asia: Tackling the odds in the sub-continental fringes	Published	10.4324/9780429428296	Excluded	During preliminary title and abstract screening	Do not meet the inclusion criteria presented Table 1 in the manuscript			Md. Nuruzzaman Khan and Md. Saiful Islam, checked for contradictions by Md. Iqbal Kabir, who also made the final decision on reasons for exclusion upon mutual agreement.
605	A. Haque and K. Fatema	2022	Disaster risk reduction for whom? The gap between centrally planned Disaster Management Program and people's risk perception and adaptation	Published	10.1016/j.ijdrr.2022.103229	Excluded	During preliminary title and abstract screening	Do not meet the inclusion criteria presented Table 1 in the manuscript			Md. Nuruzzaman Khan and Md. Saiful Islam, checked for contradictions by Md. Iqbal Kabir, who also made the final decision on reasons for exclusion upon mutual agreement.
606	A. Parvin and C. Johnson	2015	Disaster vulnerability in the policy context of Bangladesh: A critical review	Published	10.1007/978-3-642-38670-1_40	Excluded	During preliminary title and abstract screening	Do not meet the inclusion criteria presented Table 1 in the manuscript			Md. Nuruzzaman Khan and Md. Saiful Islam, checked for contradictions by Md. Iqbal Kabir, who also made the final decision on reasons for exclusion upon mutual agreement.
607	M. K. Hasan and L. Kumar	2021	Discriminated perceptions of climatic impacts on coastal farm management practices	Published	https://dx.doi.org/10.1016/j.jenvman.2020.111550	Excluded	During preliminary title and abstract screening	Do not meet the inclusion criteria presented Table 1 in the manuscript			Md. Nuruzzaman Khan and Md. Saiful Islam, checked for contradictions by Md. Iqbal Kabir, who also made the final decision on reasons for exclusion upon mutual agreement.
608	T. Faist and J. Schade	2015	Disentangling Migration and Climate Change: Methodologies, political discourses and human rights	Published	10.1007/978-94-007-6208-4	Excluded	During preliminary title and abstract screening	Do not meet the inclusion criteria presented Table 1 in the manuscript			Md. Nuruzzaman Khan and Md. Saiful Islam, checked for contradictions by Md. Iqbal Kabir, who also made the final decision on reasons for exclusion upon mutual agreement.
609	S. M. Rahman and A. Mori	2020	Dissemination and perception of adaptation co-benefits: Insights from the coastal area of Bangladesh	Published	10.1016/j.wdp.2020.100247	Excluded	During preliminary title and abstract screening	Do not meet the inclusion criteria presented Table 1 in the manuscript			Md. Nuruzzaman Khan and Md. Saiful Islam, checked for contradictions by Md. Iqbal Kabir, who also made the final decision on reasons for exclusion upon mutual agreement.
610	M. Chen, B. Wichmann, M. Luckert, L. Winowiecki, W. Forch and P. Laderach	2018	Diversification and intensification of agricultural adaptation from global to local scales	Published	https://dx.doi.org/10.1371/journal.pone.0196392	Excluded	During preliminary title and abstract screening	Do not meet the inclusion criteria presented Table 1 in the manuscript			Md. Nuruzzaman Khan and Md. Saiful Islam, checked for contradictions by Md. Iqbal Kabir, who also made the final decision on reasons for exclusion upon mutual agreement.
611	M. Nagim Uddin, I. J. Tumpa and Z. Hossain	2021	Diversity of biological communities along the major rivers of sundarbans in bangladesh	Published	10.33997/j.afs.2021.34.2.002	Excluded	During preliminary title and abstract screening	Do not meet the inclusion criteria presented Table 1 in the manuscript			Md. Nuruzzaman Khan and Md. Saiful Islam, checked for contradictions by Md. Iqbal Kabir, who also made the final decision on reasons for exclusion upon mutual agreement.
612	T. Kretzschmar, E. G. N. Mbanjo, G. A. Magalit, M. S. Dwiyanti, M. A. Habib, M. G. Diaz, J. Hernandez, Z. Huelgas, M. L. Malabayabas, S. K. Das and T. Yamano	2018	DNA fingerprinting at farm level maps rice biodiversity across Bangladesh and reveals regional varietal preferences	Published	https://dx.doi.org/10.1038/s41598-018-33080-z	Excluded	During preliminary title and abstract screening	Do not meet the inclusion criteria presented Table 1 in the manuscript			Md. Nuruzzaman Khan and Md. Saiful Islam, checked for contradictions by Md. Iqbal Kabir, who also made the final decision on reasons for exclusion upon mutual agreement.
613	M. A. Khan and A. J. Ali	2015	Do non-governmental organisations’ socio-economic and training programmes improve disaster prevention capacity of their beneficiaries?	Published	10.1177/0020872815570074	Excluded	During preliminary title and abstract screening	Do not meet the inclusion criteria presented Table 1 in the manuscript			Md. Nuruzzaman Khan and Md. Saiful Islam, checked for contradictions by Md. Iqbal Kabir, who also made the final decision on reasons for exclusion upon mutual agreement.
614	M. K. Shenk, K. Starkweather, H. C. Kress and N. Alam	2013	Does absence matter?: a comparison of three types of father absence in rural Bangladesh	Published	https://dx.doi.org/10.1007/s12110-013-9160-5	Excluded	During preliminary title and abstract screening	Do not meet the inclusion criteria presented Table 1 in the manuscript			Md. Nuruzzaman Khan and Md. Saiful Islam, checked for contradictions by Md. Iqbal Kabir, who also made the final decision on reasons for exclusion upon mutual agreement.
615	I. Kolstad, S. Bezu, P. Lujala, M. Mahmud and A. Wiig	2019	Does changing the narrative improve host community attitudes to climate migrants? Experimental evidence from Bangladesh	Published	https://www.google.com/url?sa=t&source=web&rct=j&opi=89978449&url=https://journals.sagepub.com/doi/full/10.1177/01979183221116883%23:~:text%3DThe%2520narratives%2520were%2520delivered%2520in,attitudes%2520toward%2520internal%2520climate%2520migrants.&ved=2ahUKEwiJvqjS57eLAxVj1TgGHZV7B4QQFnoECBgQAw&usg=AOvVaw1ppGCl8hcgd2RFF9tgal-n	Excluded	During preliminary title and abstract screening	Do not meet the inclusion criteria presented Table 1 in the manuscript			Md. Nuruzzaman Khan and Md. Saiful Islam, checked for contradictions by Md. Iqbal Kabir, who also made the final decision on reasons for exclusion upon mutual agreement.
616	I. Kolstad, S. Bezu, P. Lujala, M. Mahmud and A. Wiig	2022	Does Changing the Narrative Improve Host Community Attitudes Toward Climate Migrants? Experimental Evidence from Bangladesh	Published	10.1177/01979183221116883	Excluded	During preliminary title and abstract screening	Do not meet the inclusion criteria presented Table 1 in the manuscript			Md. Nuruzzaman Khan and Md. Saiful Islam, checked for contradictions by Md. Iqbal Kabir, who also made the final decision on reasons for exclusion upon mutual agreement.
617	N. Ahmed and J. S. Diana	2016	Does climate change matter for freshwater aquaculture in Bangladesh?	Published	10.1007/s10113-015-0899-6	Excluded	During preliminary title and abstract screening	Do not meet the inclusion criteria presented Table 1 in the manuscript			Md. Nuruzzaman Khan and Md. Saiful Islam, checked for contradictions by Md. Iqbal Kabir, who also made the final decision on reasons for exclusion upon mutual agreement.
618	M. J. E. Jalal, M. A. Khan, M. E. Hossain, S. Yedla and G. M. M. Alam	2021	Does climate change stimulate household vulnerability and income diversity? Evidence from southern coastal region of Bangladesh	Published	10.1016/j.heliyon.2021.e07990	Excluded	During preliminary title and abstract screening	Do not meet the inclusion criteria presented Table 1 in the manuscript			Md. Nuruzzaman Khan and Md. Saiful Islam, checked for contradictions by Md. Iqbal Kabir, who also made the final decision on reasons for exclusion upon mutual agreement.
619	S. M. A. Haq and K. J. Ahmed	2017	Does the perception of climate change vary with the socio-demographic dimensions? A study on vulnerable populations in Bangladesh	Published	10.1007/s11069-016-2664-7	Excluded	During preliminary title and abstract screening	Do not meet the inclusion criteria presented Table 1 in the manuscript			Md. Nuruzzaman Khan and Md. Saiful Islam, checked for contradictions by Md. Iqbal Kabir, who also made the final decision on reasons for exclusion upon mutual agreement.
620	M. E. Kabir, S. Serrao-Neumann, P. Davey, M. Hossain and M. T. Alam	2018	Drivers and temporality of internal migration in the context of slow-onset natural hazards: Insights from north-west rural Bangladesh	Published	10.1016/j.ijdrr.2018.06.010	Excluded	During preliminary title and abstract screening	Do not meet the inclusion criteria presented Table 1 in the manuscript			Md. Nuruzzaman Khan and Md. Saiful Islam, checked for contradictions by Md. Iqbal Kabir, who also made the final decision on reasons for exclusion upon mutual agreement.
621	M. M. Islam, A. R. Sunny, M. M. Hossain and D. A. Friess	2018	Drivers of mangrove ecosystem service change in the Sundarbans of Bangladesh	Published	10.1111/sjtg.12241	Excluded	During preliminary title and abstract screening	Do not meet the inclusion criteria presented Table 1 in the manuscript			Md. Nuruzzaman Khan and Md. Saiful Islam, checked for contradictions by Md. Iqbal Kabir, who also made the final decision on reasons for exclusion upon mutual agreement.
622	D. F. Neves and J. D. Sanz	2013	Droughts: New research	Published	https://www.google.com/url?sa=t&source=web&rct=j&opi=89978449&url=https://www.sciencedaily.com/news/earth_climate/drought/&ved=2ahUKEwia15bb57eLAxU21jgGHbIqCVwQFnoECBMQAQ&usg=AOvVaw0Ex6_FL1d4-tMr1v4c-r69	Excluded	During preliminary title and abstract screening	Do not meet the inclusion criteria presented Table 1 in the manuscript			Md. Nuruzzaman Khan and Md. Saiful Islam, checked for contradictions by Md. Iqbal Kabir, who also made the final decision on reasons for exclusion upon mutual agreement.
623	P. G. Whitehead, S. Sarkar, L. Jin, M. N. Futter, J. Caesar, E. Barbour, D. Butterfield, R. Sinha, R. Nicholls, C. Hutton and H. D. Leckie	2015	Dynamic modeling of the Ganga river system: impacts of future climate and socio-economic change on flows and nitrogen fluxes in India and Bangladesh	Published	https://dx.doi.org/10.1039/c4em00616j	Excluded	During preliminary title and abstract screening	Do not meet the inclusion criteria presented Table 1 in the manuscript			Md. Nuruzzaman Khan and Md. Saiful Islam, checked for contradictions by Md. Iqbal Kabir, who also made the final decision on reasons for exclusion upon mutual agreement.
624	A. Mukhopadhyay, A. Payo, A. Chanda, T. Ghosh, S. M. Chowdhury and S. Hazra	2018	Dynamics of the sundarbans mangroves in Bangladesh under climate change	Published	10.1007/978-3-319-71093-8_26	Excluded	During preliminary title and abstract screening	Do not meet the inclusion criteria presented Table 1 in the manuscript			Md. Nuruzzaman Khan and Md. Saiful Islam, checked for contradictions by Md. Iqbal Kabir, who also made the final decision on reasons for exclusion upon mutual agreement.
625	M. Shafiqul Islam, A. Pervez, M. Aminur Rahman and M. Habibur Rahman Molla	2021	Eco-engineering of coastal environment through saltmarsh restoration towards climate change impact mitigation and community adaptation in Bangladesh	Published	10.1016/j.rsma.2021.101880	Excluded	During preliminary title and abstract screening	Do not meet the inclusion criteria presented Table 1 in the manuscript			Md. Nuruzzaman Khan and Md. Saiful Islam, checked for contradictions by Md. Iqbal Kabir, who also made the final decision on reasons for exclusion upon mutual agreement.
626	G. W. Chowdhury, H. J. Koldewey, M. N. H. Niloy and S. Sarker	2022	The ecological impact of plastic pollution in a changing climate	Published	https://dx.doi.org/10.1042/ETLS20220016	Excluded	During preliminary title and abstract screening	Do not meet the inclusion criteria presented Table 1 in the manuscript			Md. Nuruzzaman Khan and Md. Saiful Islam, checked for contradictions by Md. Iqbal Kabir, who also made the final decision on reasons for exclusion upon mutual agreement.
627	M. M. Islam, T. A. Nipa, M. S. Islam, M. Hasan and M. I. Khan	2022	Economic and non-economic loss and damage to climate change: evidence from a developing country shrimp farms to cyclone Bulbul	Published	10.47853/FAS.2022.e20	Excluded	During preliminary title and abstract screening	Do not meet the inclusion criteria presented Table 1 in the manuscript			Md. Nuruzzaman Khan and Md. Saiful Islam, checked for contradictions by Md. Iqbal Kabir, who also made the final decision on reasons for exclusion upon mutual agreement.
628	K. A. Mottaleb, V. Govindan, P. K. Singh, K. Sonder, X. He, R. P. Singh, A. K. Joshi, N. C. D. Barma, G. Kruseman and O. Erenstein	2019	Economic benefits of blast-resistant biofortified wheat in Bangladesh: The case of BARI Gom 33	Published	10.1016/j.cropro.2019.05.013	Excluded	During preliminary title and abstract screening	Do not meet the inclusion criteria presented Table 1 in the manuscript			Md. Nuruzzaman Khan and Md. Saiful Islam, checked for contradictions by Md. Iqbal Kabir, who also made the final decision on reasons for exclusion upon mutual agreement.
629	M. Abdullah Al Pavel, M. Abdullah Chowdhury and M. Abdullah Al Mamun	2014	Economic evaluation of floating gardening as a means of adapting to climate change in Bangladesh	Published	10.1080/00207233.2014.911406	Excluded	During preliminary title and abstract screening	Do not meet the inclusion criteria presented Table 1 in the manuscript			Md. Nuruzzaman Khan and Md. Saiful Islam, checked for contradictions by Md. Iqbal Kabir, who also made the final decision on reasons for exclusion upon mutual agreement.
630	D. Anoopa Sharma, C. Bern, B. Varghese, R. Chowdhury, R. Haque, M. Ali, J. Amann, I. B. Ahluwalia, Y. Wagatsuma, R. F. Breiman, J. H. Maguire and D. A. McFarland	2006	The economic impact of visceral leishmaniasis on households in Bangladesh	Published	https://www.google.com/url?sa=t&source=web&rct=j&opi=89978449&url=https://pubmed.ncbi.nlm.nih.gov/16640630/&ved=2ahUKEwix_Nvj57eLAxXF1TgGHTbQA60QFnoECBMQAQ&usg=AOvVaw3PuJzOyMV5ZQX39oUVFbBy	Excluded	During preliminary title and abstract screening	Do not meet the inclusion criteria presented Table 1 in the manuscript			Md. Nuruzzaman Khan and Md. Saiful Islam, checked for contradictions by Md. Iqbal Kabir, who also made the final decision on reasons for exclusion upon mutual agreement.
631	N. J. Zinia and P. McShane	2018	Ecosystem services management: An evaluation of green adaptations for urban development in Dhaka, Bangladesh	Published	10.1016/j.landurbplan.2018.01.008	Excluded	During preliminary title and abstract screening	Do not meet the inclusion criteria presented Table 1 in the manuscript			Md. Nuruzzaman Khan and Md. Saiful Islam, checked for contradictions by Md. Iqbal Kabir, who also made the final decision on reasons for exclusion upon mutual agreement.
632	M. M. Saroar	2018	Ecosystem-Based Adaptation (EbA) for Coastal Resilience Against Water Related Disasters in Bangladesh	Published	10.1007/978-3-319-70703-7_10	Excluded	During preliminary title and abstract screening	Do not meet the inclusion criteria presented Table 1 in the manuscript			Md. Nuruzzaman Khan and Md. Saiful Islam, checked for contradictions by Md. Iqbal Kabir, who also made the final decision on reasons for exclusion upon mutual agreement.
633	H. Reid and S. Shafiqul Alam	2017	Ecosystem-based approaches to adaptation: evidence from two sites in Bangladesh	Published	10.1080/17565529.2016.1167663	Excluded	During preliminary title and abstract screening	Do not meet the inclusion criteria presented Table 1 in the manuscript			Md. Nuruzzaman Khan and Md. Saiful Islam, checked for contradictions by Md. Iqbal Kabir, who also made the final decision on reasons for exclusion upon mutual agreement.
634	E. Couzens, T. Stephens, K. Woolaston, M. Solis, K. Owens, S. Karim, C. Holley and E. Hamman	2020	Editorial: Carbon emissions trading, compensation for soil pollution, legal rights for rivers, protection of biodiversity in forests, Islamic environmental law	Published	https://dx.doi.org/10.4337/APJEL.2020.02.00	Excluded	During preliminary title and abstract screening	Do not meet the inclusion criteria presented Table 1 in the manuscript			Md. Nuruzzaman Khan and Md. Saiful Islam, checked for contradictions by Md. Iqbal Kabir, who also made the final decision on reasons for exclusion upon mutual agreement.
635	K. D. Tickell, R. Sharmin, E. L. Deichsel, L. M. Lamberti, J. L. Walson, A. S. G. Faruque, P. B. Pavlinac, K. L. Kotloff and M. J. Chisti	2020	The effect of acute malnutrition on enteric pathogens, moderate-to-severe diarrhoea, and associated mortality in the Global Enteric Multicenter Study cohort: a post-hoc analysis	Published	https://dx.doi.org/10.1016/S2214-109X(19)30498-X	Excluded	During preliminary title and abstract screening	Do not meet the inclusion criteria presented Table 1 in the manuscript			Md. Nuruzzaman Khan and Md. Saiful Islam, checked for contradictions by Md. Iqbal Kabir, who also made the final decision on reasons for exclusion upon mutual agreement.
636	K. Burkart, A. Schneider, S. Breitner, M. H. Khan, A. Kramer and W. Endlicher	2011	The effect of atmospheric thermal conditions and urban thermal pollution on all-cause and cardiovascular mortality in Bangladesh	Published	https://dx.doi.org/10.1016/j.envpol.2011.02.005	Excluded	During preliminary title and abstract screening	Do not meet the inclusion criteria presented Table 1 in the manuscript			Md. Nuruzzaman Khan and Md. Saiful Islam, checked for contradictions by Md. Iqbal Kabir, who also made the final decision on reasons for exclusion upon mutual agreement.
637	S. N. Nipa, J. T. Oyshi and I. I. Rouf	2020	Effectiveness of disaster risk reduction (DRR) and climate change adaptation (CCA) training programs: Views and voices from barisal division, a Coastal Region in Bangladesh	Published	10.1007/978-981-15-4948-9_14	Excluded	During preliminary title and abstract screening	Do not meet the inclusion criteria presented Table 1 in the manuscript			Md. Nuruzzaman Khan and Md. Saiful Islam, checked for contradictions by Md. Iqbal Kabir, who also made the final decision on reasons for exclusion upon mutual agreement.
638	Y. Kwak, M. Gusyev, B. Arifuzzaman, I. Khairul, Y. Iwami and K. Takeuchi	2015	Effectiveness of water infrastructure for river flood management: Part 2 - Flood risk assessment and its changes in Bangladesh	Published	10.5194/piahs-370-83-2015	Excluded	During preliminary title and abstract screening	Do not meet the inclusion criteria presented Table 1 in the manuscript			Md. Nuruzzaman Khan and Md. Saiful Islam, checked for contradictions by Md. Iqbal Kabir, who also made the final decision on reasons for exclusion upon mutual agreement.
639	N. Yaqoob, S. A. Ali, D. Kannaiah, N. Khan, M. S. Shabbir, K. Bilal and M. I. Tabash	2022	The effects of Agriculture Productivity, Land Intensification, on Sustainable Economic Growth: A panel analysis from Bangladesh, India, and Pakistan Economies	Published	https://dx.doi.org/10.1007/s11356-021-18471-6	Excluded	During preliminary title and abstract screening	Do not meet the inclusion criteria presented Table 1 in the manuscript			Md. Nuruzzaman Khan and Md. Saiful Islam, checked for contradictions by Md. Iqbal Kabir, who also made the final decision on reasons for exclusion upon mutual agreement.
640	A. S. M. Abdullah, K. Dalal, A. Halim, A. K. M. F. Rahman and A. Biswas	2019	Effects of climate change and maternal morality: Perspective from case studies in the rural area of Bangladesh	Published	10.3390/ijerph16234594	Excluded	During preliminary title and abstract screening	Do not meet the inclusion criteria presented Table 1 in the manuscript			Md. Nuruzzaman Khan and Md. Saiful Islam, checked for contradictions by Md. Iqbal Kabir, who also made the final decision on reasons for exclusion upon mutual agreement.
641	F. A. Hussain and M. M. Ahmad	2019	Effects of climate finance on risk appraisal: A study in the southwestern coast of Bangladesh	Published	10.1155/2019/1587034	Excluded	During preliminary title and abstract screening	Do not meet the inclusion criteria presented Table 1 in the manuscript			Md. Nuruzzaman Khan and Md. Saiful Islam, checked for contradictions by Md. Iqbal Kabir, who also made the final decision on reasons for exclusion upon mutual agreement.
642	J. Lelieveld, K. Klingmuller, A. Pozzer, R. T. Burnett, A. Haines and V. Ramanathan	2019	Effects of fossil fuel and total anthropogenic emission removal on public health and climate	Published	https://dx.doi.org/10.1073/pnas.1819989116	Excluded	During preliminary title and abstract screening	Do not meet the inclusion criteria presented Table 1 in the manuscript			Md. Nuruzzaman Khan and Md. Saiful Islam, checked for contradictions by Md. Iqbal Kabir, who also made the final decision on reasons for exclusion upon mutual agreement.
643	M. Z. Hossain, S. A. Latif and M. Khalil	2006	Effects of stresses on serum cortisol level in Bangladeshi people	Published	https://www.google.com/url?sa=t&source=web&rct=j&opi=89978449&url=https://pubmed.ncbi.nlm.nih.gov/16467762/&ved=2ahUKEwiw_a_s57eLAxW02DgGHcYCK0gQFnoECBIQAQ&usg=AOvVaw3GNmGhmXQGRAL6sKLDfleA	Excluded	During preliminary title and abstract screening	Do not meet the inclusion criteria presented Table 1 in the manuscript			Md. Nuruzzaman Khan and Md. Saiful Islam, checked for contradictions by Md. Iqbal Kabir, who also made the final decision on reasons for exclusion upon mutual agreement.
644	N. M. S. I. Arambepola and S. Basnayake	2014	Efforts in Landslide Risk Reduction in Asia	Published	10.1007/978-3-319-04999-1_6	Excluded	During preliminary title and abstract screening	Do not meet the inclusion criteria presented Table 1 in the manuscript			Md. Nuruzzaman Khan and Md. Saiful Islam, checked for contradictions by Md. Iqbal Kabir, who also made the final decision on reasons for exclusion upon mutual agreement.
645	S. M. Sharifuzzaman, M. S. Hossain, S. R. Chowdhury, S. Sarker, M. S. N. Chowdhury and M. Z. R. Chowdhury	2018	Elements of fishing community resilience to climate change in the coastal zone of Bangladesh	Published	10.1007/s11852-018-0626-9	Excluded	During preliminary title and abstract screening	Do not meet the inclusion criteria presented Table 1 in the manuscript			Md. Nuruzzaman Khan and Md. Saiful Islam, checked for contradictions by Md. Iqbal Kabir, who also made the final decision on reasons for exclusion upon mutual agreement.
646	K. Li, S. Yan, N. Wang, W. He, H. Guan, C. He, Z. Wang, M. Lu, W. He, R. Ye, M. Veit and S. Su	2020	Emergence and adaptive evolution of Nipah virus	Published	https://dx.doi.org/10.1111/tbed.13330	Excluded	During preliminary title and abstract screening	Do not meet the inclusion criteria presented Table 1 in the manuscript			Md. Nuruzzaman Khan and Md. Saiful Islam, checked for contradictions by Md. Iqbal Kabir, who also made the final decision on reasons for exclusion upon mutual agreement.
647	J. Hanley	2007	The emotional wellbeing of Bangladeshi mothers during the postnatal period	Published	https://www.google.com/url?sa=t&source=web&rct=j&opi=89978449&url=https://pubmed.ncbi.nlm.nih.gov/17536469/&ved=2ahUKEwiQurvz57eLAxXYyjgGHYmDHPYQFnoECBMQAQ&usg=AOvVaw3oV0wYyWOmlfUHY4eGyea6	Excluded	During preliminary title and abstract screening	Do not meet the inclusion criteria presented Table 1 in the manuscript			Md. Nuruzzaman Khan and Md. Saiful Islam, checked for contradictions by Md. Iqbal Kabir, who also made the final decision on reasons for exclusion upon mutual agreement.
648	N. M. Ha-Mim, M. A. Rahman, M. Z. Hossain, J. N. Fariha and K. R. Rahaman	2022	Employing multi-criteria decision analysis and geospatial techniques to assess flood risks: A study of Barguna district in Bangladesh	Published	10.1016/j.ijdrr.2022.103081	Excluded	During preliminary title and abstract screening	Do not meet the inclusion criteria presented Table 1 in the manuscript			Md. Nuruzzaman Khan and Md. Saiful Islam, checked for contradictions by Md. Iqbal Kabir, who also made the final decision on reasons for exclusion upon mutual agreement.
649	S. Shannon	2016	Empowering workers to organize for the right to occupational health	Published	https://www.google.com/url?sa=t&source=web&rct=j&opi=89978449&url=https://annalsofglobalhealth.org/articles/10.1016/j.aogh.2016.04.364&ved=2ahUKEwjFqaL757eLAxVmwjgGHelkDVsQFnoECA8QAQ&usg=AOvVaw0Z1jRdKoBqaqP_-zrgG-XE	Excluded	During preliminary title and abstract screening	Do not meet the inclusion criteria presented Table 1 in the manuscript			Md. Nuruzzaman Khan and Md. Saiful Islam, checked for contradictions by Md. Iqbal Kabir, who also made the final decision on reasons for exclusion upon mutual agreement.
650	S. B. Muzaffar, M. A. Islam, D. S. Kabir, M. H. Khan, F. U. Ahmed, G. W. Chowdhury, M. A. Aziz, S. Chakma and I. Jahan	2011	The endangered forests of Bangladesh: Why the process of implementation of the Convention on Biological Diversity is not working	Published	10.1007/s10531-011-0048-6	Excluded	During preliminary title and abstract screening	Do not meet the inclusion criteria presented Table 1 in the manuscript			Md. Nuruzzaman Khan and Md. Saiful Islam, checked for contradictions by Md. Iqbal Kabir, who also made the final decision on reasons for exclusion upon mutual agreement.
651	P. Routledge	2015	Engendering Gramsci: Gender, the Philosophy of Praxis, and Spaces of Encounter in the Climate Caravan, Bangladesh	Published	10.1111/anti.12145	Excluded	During preliminary title and abstract screening	Do not meet the inclusion criteria presented Table 1 in the manuscript			Md. Nuruzzaman Khan and Md. Saiful Islam, checked for contradictions by Md. Iqbal Kabir, who also made the final decision on reasons for exclusion upon mutual agreement.
652	U. Habiba and R. Shaw	2013	Enhancing farmers resilience to cope with climate induced drought in northwestern Bangladesh	Published	https://www.google.com/url?sa=t&source=web&rct=j&opi=89978449&url=https://keio.elsevierpure.com/en/publications/enhancing-farmers-resilience-to-cope-with-climate-induced-drought&ved=2ahUKEwjribGF6LeLAxXp3TgGHebuFQoQFnoECBMQAQ&usg=AOvVaw2c1K7cOo2yDC1tm9rDRCzk	Excluded	During preliminary title and abstract screening	Do not meet the inclusion criteria presented Table 1 in the manuscript			Md. Nuruzzaman Khan and Md. Saiful Islam, checked for contradictions by Md. Iqbal Kabir, who also made the final decision on reasons for exclusion upon mutual agreement.
653	J. Miklian and K. Hoelscher	2020	Entrepreneurial strategies to address rural-urban climate-induced vulnerabilities: Assessing adaptation and innovation measures in Dhaka, Bangladesh	Published	10.3390/su12219115	Excluded	During preliminary title and abstract screening	Do not meet the inclusion criteria presented Table 1 in the manuscript			Md. Nuruzzaman Khan and Md. Saiful Islam, checked for contradictions by Md. Iqbal Kabir, who also made the final decision on reasons for exclusion upon mutual agreement.
654	J. D. Ives	2012	Environmental change and challenge in the Himalaya. A historical perspective	Published	10.3989/Pirineos.2012.167003	Excluded	During preliminary title and abstract screening	Do not meet the inclusion criteria presented Table 1 in the manuscript			Md. Nuruzzaman Khan and Md. Saiful Islam, checked for contradictions by Md. Iqbal Kabir, who also made the final decision on reasons for exclusion upon mutual agreement.
655	A. Rudra and A. Chattopadhyay	2019	Environmental change of coastal Sundarbans: Impact on livelihood and standard of living status of indigenous people	Published	10.1002/tqem.21667	Excluded	During preliminary title and abstract screening	Do not meet the inclusion criteria presented Table 1 in the manuscript			Md. Nuruzzaman Khan and Md. Saiful Islam, checked for contradictions by Md. Iqbal Kabir, who also made the final decision on reasons for exclusion upon mutual agreement.
656	F. Hillmann, M. Pahl, B. Rafflenbeul and H. Sterly	2015	Environmental change, adaptation and migration: Bringing in the region	Published	10.1057/9781137538918	Excluded	During preliminary title and abstract screening	Do not meet the inclusion criteria presented Table 1 in the manuscript			Md. Nuruzzaman Khan and Md. Saiful Islam, checked for contradictions by Md. Iqbal Kabir, who also made the final decision on reasons for exclusion upon mutual agreement.
657	M. Noguchi, L. Lan, S. Chowdhury and W. Yang	2022	Environmental experience design research spectrum for energy and human well-being	Published	10.1016/B978-0-12-824084-7.00002-3	Excluded	During preliminary title and abstract screening	Do not meet the inclusion criteria presented Table 1 in the manuscript			Md. Nuruzzaman Khan and Md. Saiful Islam, checked for contradictions by Md. Iqbal Kabir, who also made the final decision on reasons for exclusion upon mutual agreement.
658	M. P. Bhandari	2013	Environmental Performance and Vulnerability to Climate Change: A Case Study of India, Nepal, Bangladesh and Pakistan	Published	10.1007/978-3-642-31110-9_10	Excluded	During preliminary title and abstract screening	Do not meet the inclusion criteria presented Table 1 in the manuscript			Md. Nuruzzaman Khan and Md. Saiful Islam, checked for contradictions by Md. Iqbal Kabir, who also made the final decision on reasons for exclusion upon mutual agreement.
659	G. C. De Magny, R. Murtugudde, M. R. P. Sapiano, A. Nizam, C. W. Brown, A. J. Busalacchi, M. Yunus, G. B. Nair, A. I. Gil, C. F. Lanata, J. Calkins, B. Manna, K. Rajendran, M. K. Bhattacharya, A. Huq, R. B. Sack and R. R. Colwell	2008	Environmental signatures associated with cholera epidemics	Published	10.1073/pnas.0809654105	Excluded	During preliminary title and abstract screening	Do not meet the inclusion criteria presented Table 1 in the manuscript			Md. Nuruzzaman Khan and Md. Saiful Islam, checked for contradictions by Md. Iqbal Kabir, who also made the final decision on reasons for exclusion upon mutual agreement.
660	I. Boas	2021	Environmentally related migration in the digital age: The case of Bangladesh	Published	https://www.google.com/url?sa=t&source=web&rct=j&opi=89978449&url=https://www.tandfonline.com/doi/abs/10.1080/1369183X.2019.1605891&ved=2ahUKEwjy_r2R6LeLAxUxxzgGHc2HJJUQFnoECBMQAQ&usg=AOvVaw0IXwKzxx_vE4KxyMrHeoH3	Excluded	During preliminary title and abstract screening	Do not meet the inclusion criteria presented Table 1 in the manuscript			Md. Nuruzzaman Khan and Md. Saiful Islam, checked for contradictions by Md. Iqbal Kabir, who also made the final decision on reasons for exclusion upon mutual agreement.
661		2021	Erratum regarding missing Declaration of Competing Interest statements in previously published articles (Groundwater for Sustainable Development (2019) 9, (S2352801X19302280), (10.1016/j.gsd.2019.100268))	Published	10.1016/j.gsd.2021.100593	Excluded	During preliminary title and abstract screening	Do not meet the inclusion criteria presented Table 1 in the manuscript			Md. Nuruzzaman Khan and Md. Saiful Islam, checked for contradictions by Md. Iqbal Kabir, who also made the final decision on reasons for exclusion upon mutual agreement.
662		2020	Erratum regarding previous published articles (Progress in Disaster Science (2020) 5, (S2590061719300456), (10.1016/j.pdisas.2019.100045))	Published	10.1016/j.pdisas.2020.100121	Excluded	During preliminary title and abstract screening	Do not meet the inclusion criteria presented Table 1 in the manuscript			Md. Nuruzzaman Khan and Md. Saiful Islam, checked for contradictions by Md. Iqbal Kabir, who also made the final decision on reasons for exclusion upon mutual agreement.
663	G. S. McCall, A. Akpan, D. Banaduc, D. Figueroa, N. Fontoura, R. Hitchcock, S. Horn, D. Kar and T. Tran	2022	The Estuarine Ecological Knowledge Network Makes Progress: International Project Sites and Potential Ways Forward	Published	10.4031/MTSJ.56.3.28	Excluded	During preliminary title and abstract screening	Do not meet the inclusion criteria presented Table 1 in the manuscript			Md. Nuruzzaman Khan and Md. Saiful Islam, checked for contradictions by Md. Iqbal Kabir, who also made the final decision on reasons for exclusion upon mutual agreement.
664	S. Parveen, V. Morrison and C. A. Robinson	2011	Ethnic variations in the caregiver role: a qualitative study	Published	https://dx.doi.org/10.1177/1359105310392416	Excluded	During preliminary title and abstract screening	Do not meet the inclusion criteria presented Table 1 in the manuscript			Md. Nuruzzaman Khan and Md. Saiful Islam, checked for contradictions by Md. Iqbal Kabir, who also made the final decision on reasons for exclusion upon mutual agreement.
665	A. T. M. R. Islam, M. M. Hasan, M. T. Islam and N. Tanaka	2022	Ethnobotanical study of plants used by the Munda ethnic group living around the Sundarbans, the world's largest mangrove forest in southwestern Bangladesh	Published	https://dx.doi.org/10.1016/j.jep.2021.114853	Excluded	During preliminary title and abstract screening	Do not meet the inclusion criteria presented Table 1 in the manuscript			Md. Nuruzzaman Khan and Md. Saiful Islam, checked for contradictions by Md. Iqbal Kabir, who also made the final decision on reasons for exclusion upon mutual agreement.
666	A. B. Haque, R. D. Cavanagh and N. Seddon	2021	Evaluating artisanal fishing of globally threatened sharks and rays in the Bay of Bengal, Bangladesh	Published	https://dx.doi.org/10.1371/journal.pone.0256146	Excluded	During preliminary title and abstract screening	Do not meet the inclusion criteria presented Table 1 in the manuscript			Md. Nuruzzaman Khan and Md. Saiful Islam, checked for contradictions by Md. Iqbal Kabir, who also made the final decision on reasons for exclusion upon mutual agreement.
667	M. A. Rajib, M. M. Rahman and E. A. McBean	2012	Evaluating technological resilience of small drinking water systems under the projected changes of climate	Published	10.2166/wcc.2012.019	Excluded	During preliminary title and abstract screening	Do not meet the inclusion criteria presented Table 1 in the manuscript			Md. Nuruzzaman Khan and Md. Saiful Islam, checked for contradictions by Md. Iqbal Kabir, who also made the final decision on reasons for exclusion upon mutual agreement.
668	S. W. Bunting, N. Kundu and N. Ahmed	2017	Evaluating the contribution of diversified shrimp-rice agroecosystems in Bangladesh and West Bengal, India to social-ecological resilience	Published	10.1016/j.ocecoaman.2017.07.010	Excluded	During preliminary title and abstract screening	Do not meet the inclusion criteria presented Table 1 in the manuscript			Md. Nuruzzaman Khan and Md. Saiful Islam, checked for contradictions by Md. Iqbal Kabir, who also made the final decision on reasons for exclusion upon mutual agreement.
669	E. Bianchi and L. Malki-Epshtein	2021	Evaluating the risk to Bangladeshi coastal infrastructure from tropical cyclones under climate change	Published	10.1016/j.ijdrr.2021.102147	Excluded	During preliminary title and abstract screening	Do not meet the inclusion criteria presented Table 1 in the manuscript			Md. Nuruzzaman Khan and Md. Saiful Islam, checked for contradictions by Md. Iqbal Kabir, who also made the final decision on reasons for exclusion upon mutual agreement.
670	R. Roy	2018	Evaluating the suitability of community-based adaptation: A case study of bangladesh	Published	10.1007/978-3-319-69838-0_3	Excluded	During preliminary title and abstract screening	Do not meet the inclusion criteria presented Table 1 in the manuscript			Md. Nuruzzaman Khan and Md. Saiful Islam, checked for contradictions by Md. Iqbal Kabir, who also made the final decision on reasons for exclusion upon mutual agreement.
671	G. Zhou, J. Zhu, S. Luo, Z. Wu and Y. Jiang	2020	An evaluation method of fragile states index based on climate shock: A case of Bangladesh	Published	https://dx.doi.org/10.1016/j.jenvman.2020.111142	Excluded	During preliminary title and abstract screening	Do not meet the inclusion criteria presented Table 1 in the manuscript			Md. Nuruzzaman Khan and Md. Saiful Islam, checked for contradictions by Md. Iqbal Kabir, who also made the final decision on reasons for exclusion upon mutual agreement.
672	F. Haque, R. L. Ball, S. Khatun, M. Ahmed, S. Kache, M. J. Chisti, S. A. Sarker, S. D. Maples, D. Pieri, T. Vardhan Korrapati, C. Sarnquist, N. Federspiel, M. W. Rahman, J. R. Andrews, M. Rahman and E. J. Nelson	2017	Evaluation of a Smartphone Decision-Support Tool for Diarrheal Disease Management in a Resource-Limited Setting	Published	https://dx.doi.org/10.1371/journal.pntd.0005290	Excluded	During preliminary title and abstract screening	Do not meet the inclusion criteria presented Table 1 in the manuscript			Md. Nuruzzaman Khan and Md. Saiful Islam, checked for contradictions by Md. Iqbal Kabir, who also made the final decision on reasons for exclusion upon mutual agreement.
673	F. Khanam, A. Sheikh, A. Sayeed, S. Bhuiyan, F. K. Choudhury, U. Salma, S. Pervin, T. Sultana, D. Ahmed, D. Goswami, L. Hossain, K. Z. Mamun, R. C. Charles, W. A. Brooks, S. B. Calderwood, A. Cravioto, E. T. Ryan and F. Qadri	2013	Evaluation of a Typhoid/Paratyphoid Diagnostic Assay (TPTest) Detecting Anti-Salmonella IgA in Secretions of Peripheral Blood Lymphocytes in Patients in Dhaka, Bangladesh	Published	https://dx.doi.org/10.1371/journal.pntd.0002316	Excluded	During preliminary title and abstract screening	Do not meet the inclusion criteria presented Table 1 in the manuscript			Md. Nuruzzaman Khan and Md. Saiful Islam, checked for contradictions by Md. Iqbal Kabir, who also made the final decision on reasons for exclusion upon mutual agreement.
674	F. Khanam, A. Sheikh, M. A. Sayeed, M. S. Bhuiyan, F. K. Choudhury, U. Salma, S. Pervin, T. Sultana, D. Ahmed, D. Goswami, M. L. Hossain, K. Z. Mamun, R. C. Charles, W. A. Brooks, S. B. Calderwood, A. Cravioto, E. T. Ryan and F. Qadri	2013	Evaluation of a typhoid/paratyphoid diagnostic assay (TPTest) detecting anti-Salmonella IgA in secretions of peripheral blood lymphocytes in patients in Dhaka, Bangladesh	Published	https://dx.doi.org/10.1371/journal.pntd.0002316	Excluded	During preliminary title and abstract screening	Do not meet the inclusion criteria presented Table 1 in the manuscript			Md. Nuruzzaman Khan and Md. Saiful Islam, checked for contradictions by Md. Iqbal Kabir, who also made the final decision on reasons for exclusion upon mutual agreement.
675	M. Arfanuzzaman, N. Mamnun, M. S. Islam, T. Dilshad and M. A. Syed	2016	Evaluation of adaptation practices in the agriculture sector of Bangladesh: An ecosystem based assessment	Published	10.3390/cli4010011	Excluded	During preliminary title and abstract screening	Do not meet the inclusion criteria presented Table 1 in the manuscript			Md. Nuruzzaman Khan and Md. Saiful Islam, checked for contradictions by Md. Iqbal Kabir, who also made the final decision on reasons for exclusion upon mutual agreement.
676	M. Faisal, M. K. Saha, M. A. Sattar, A. K. M. A. A. Biswas and M. A. Hossain	2021	Evaluation of climate induced hazards risk for coastal Bangladesh: a participatory approach-based assessment	Published	10.1080/19475705.2021.1967203	Excluded	During preliminary title and abstract screening	Do not meet the inclusion criteria presented Table 1 in the manuscript			Md. Nuruzzaman Khan and Md. Saiful Islam, checked for contradictions by Md. Iqbal Kabir, who also made the final decision on reasons for exclusion upon mutual agreement.
677	S. M. Tareq, M. Tauhid Ur Rahman, A. Z. M. Zahedul Islam, A. B. M. Baddruzzaman and M. Ashraf Ali	2018	Evaluation of climate-induced waterlogging hazards in the south-west coast of Bangladesh using Geoinformatics	Published	https://dx.doi.org/10.1007/s10661-018-6591-9	Excluded	During preliminary title and abstract screening	Do not meet the inclusion criteria presented Table 1 in the manuscript			Md. Nuruzzaman Khan and Md. Saiful Islam, checked for contradictions by Md. Iqbal Kabir, who also made the final decision on reasons for exclusion upon mutual agreement.
678	M. K. Mondal, S. Yadav, B. Baidya, Z. H. Khan, A. Sutradhar, E. Humphreys, F. A. Kamal and S. V. K. Jagadish	2022	Evaluation of gravity-led and energy-fed drainage for sustaining food security in the polders of the coastal zone of Bangladesh	Published	10.1002/ird.2698	Excluded	During preliminary title and abstract screening	Do not meet the inclusion criteria presented Table 1 in the manuscript			Md. Nuruzzaman Khan and Md. Saiful Islam, checked for contradictions by Md. Iqbal Kabir, who also made the final decision on reasons for exclusion upon mutual agreement.
679	D. M. E. Haque, A. Mimi, R. K. Mazumder and A. M. Salman	2020	Evaluation of natural hazard risk for coastal districts of Bangladesh using the INFORM approach	Published	10.1016/j.ijdrr.2020.101569	Excluded	During preliminary title and abstract screening	Do not meet the inclusion criteria presented Table 1 in the manuscript			Md. Nuruzzaman Khan and Md. Saiful Islam, checked for contradictions by Md. Iqbal Kabir, who also made the final decision on reasons for exclusion upon mutual agreement.
680	M. S. Mondal and S. A. Wasimi	2007	Evaluation of risk-related performance in water management for the Ganges Delta of Bangladesh	Published	10.1061/(ASCE)0733-9496(2007)133:2(179)	Excluded	During preliminary title and abstract screening	Do not meet the inclusion criteria presented Table 1 in the manuscript			Md. Nuruzzaman Khan and Md. Saiful Islam, checked for contradictions by Md. Iqbal Kabir, who also made the final decision on reasons for exclusion upon mutual agreement.
681	M. R. Mortuza, S. Selmi, M. M. Khudri, A. K. Ankur and M. M. Rahman	2014	Evaluation of temporal and spatial trends in relative humidity and dew point temperature in Bangladesh	Published	10.1007/s12517-013-1139-3	Excluded	During preliminary title and abstract screening	Do not meet the inclusion criteria presented Table 1 in the manuscript			Md. Nuruzzaman Khan and Md. Saiful Islam, checked for contradictions by Md. Iqbal Kabir, who also made the final decision on reasons for exclusion upon mutual agreement.
682	M. S. Sadik, R. Shaw, M. R. Rahman, H. Nakagawa and K. Kawaike	2017	Event-consequence chain of climate change-induced salinity intrusion in Sundarbans mangrove socioecological system, Bangladesh	Published	10.1016/B978-0-12-812711-7.00006-7	Excluded	During preliminary title and abstract screening	Do not meet the inclusion criteria presented Table 1 in the manuscript			Md. Nuruzzaman Khan and Md. Saiful Islam, checked for contradictions by Md. Iqbal Kabir, who also made the final decision on reasons for exclusion upon mutual agreement.
683	R. B. Hasan, J. Ferdous, M. Luna and M. M. Zannat	2022	Evidence mapping of current status, impact, prevention and control measures from rabies research in Bangladesh (2010-2021): a scoping review protocol	Published	https://dx.doi.org/10.1136/bmjopen-2021-056024	Excluded	During preliminary title and abstract screening	Do not meet the inclusion criteria presented Table 1 in the manuscript			Md. Nuruzzaman Khan and Md. Saiful Islam, checked for contradictions by Md. Iqbal Kabir, who also made the final decision on reasons for exclusion upon mutual agreement.
684	S. Nahar, K. M. K. Kibria, M. E. Hossain, J. Sultana, S. A. Sarker, L. Engstrand, P. K. Bardhan, M. Rahman and H. P. Endtz	2009	Evidence of intra-familial transmission of Helicobacter pylori by PCR-based RAPD fingerprinting in Bangladesh	Published	https://dx.doi.org/10.1007/s10096-008-0699-8	Excluded	During preliminary title and abstract screening	Do not meet the inclusion criteria presented Table 1 in the manuscript			Md. Nuruzzaman Khan and Md. Saiful Islam, checked for contradictions by Md. Iqbal Kabir, who also made the final decision on reasons for exclusion upon mutual agreement.
685	A. Ishtiaque, H. Eakin, N. Chhetri, S. W. Myint, A. Dewan and M. Kamruzzaman	2019	Examination of coastal vulnerability framings at multiple levels of governance using spatial MCDA approach	Published	10.1016/j.ocecoaman.2019.01.020	Excluded	During preliminary title and abstract screening	Do not meet the inclusion criteria presented Table 1 in the manuscript			Md. Nuruzzaman Khan and Md. Saiful Islam, checked for contradictions by Md. Iqbal Kabir, who also made the final decision on reasons for exclusion upon mutual agreement.
686	S. Fatouros and T. Capetola	2021	Examining Gendered Expectations on Women's Vulnerability to Natural Hazards in Low to Middle Income Countries: A critical Literature Review	Published	10.1016/j.ijdrr.2021.102495	Excluded	During preliminary title and abstract screening	Do not meet the inclusion criteria presented Table 1 in the manuscript			Md. Nuruzzaman Khan and Md. Saiful Islam, checked for contradictions by Md. Iqbal Kabir, who also made the final decision on reasons for exclusion upon mutual agreement.
687	D. Satish	2019	EXIM Bank's Rampal Project Financing Dilemma	Published	10.1142/S0218927519500093	Excluded	During preliminary title and abstract screening	Do not meet the inclusion criteria presented Table 1 in the manuscript			Md. Nuruzzaman Khan and Md. Saiful Islam, checked for contradictions by Md. Iqbal Kabir, who also made the final decision on reasons for exclusion upon mutual agreement.
688	R. A. Webster, D. R. Thompson and R. A. Mayou	2002	The experiences and needs of Gujarati Hindu patients and partners in the first month after a myocardial infarction	Published	https://www.google.com/url?sa=t&source=web&rct=j&opi=89978449&url=https://pubmed.ncbi.nlm.nih.gov/14622870/&ved=2ahUKEwiIku-a6LeLAxUbzTgGHVQRMyEQFnoECBkQAQ&usg=AOvVaw3aRjaJUsu66zhl25DJoNi0	Excluded	During preliminary title and abstract screening	Do not meet the inclusion criteria presented Table 1 in the manuscript			Md. Nuruzzaman Khan and Md. Saiful Islam, checked for contradictions by Md. Iqbal Kabir, who also made the final decision on reasons for exclusion upon mutual agreement.
689	B. K. Sovacool, A. L. D'Agostino, H. Meenawat and A. Rawlani		Expert views of climate change adaptation in least developed Asia	Published	https://dx.doi.org/10.1016/j.jenvman.2011.11.005	Excluded	During preliminary title and abstract screening	Do not meet the inclusion criteria presented Table 1 in the manuscript			Md. Nuruzzaman Khan and Md. Saiful Islam, checked for contradictions by Md. Iqbal Kabir, who also made the final decision on reasons for exclusion upon mutual agreement.
690	B. K. Sovacool, A. L. D'Agostino, H. Meenawat and A. Rawlani	2012	Expert views of climate change adaptation in least developed Asia	Published	10.1016/j.jenvman.2011.11.005	Excluded	During preliminary title and abstract screening	Do not meet the inclusion criteria presented Table 1 in the manuscript			Md. Nuruzzaman Khan and Md. Saiful Islam, checked for contradictions by Md. Iqbal Kabir, who also made the final decision on reasons for exclusion upon mutual agreement.
691	M. Bhattacharyya, F. Stevenson and K. Walters	2016	Exploration of the psychological impact and adaptation to cardiac events in South Asians in the UK: a qualitative study	Published	https://dx.doi.org/10.1136/bmjopen-2015-010195	Excluded	During preliminary title and abstract screening	Do not meet the inclusion criteria presented Table 1 in the manuscript			Md. Nuruzzaman Khan and Md. Saiful Islam, checked for contradictions by Md. Iqbal Kabir, who also made the final decision on reasons for exclusion upon mutual agreement.
692	S. B. Syed, A. A. Hyder, G. Bloom, S. Sundaram, A. Bhuiya, Z. Zhenzhong, B. Kanjilal, O. Oladepo, G. Pariyo and D. H. Peters	2008	Exploring evidence-policy linkages in health research plans: A case study from six countries	Published	https://dx.doi.org/10.1186/1478-4505-6-4	Excluded	During preliminary title and abstract screening	Do not meet the inclusion criteria presented Table 1 in the manuscript			Md. Nuruzzaman Khan and Md. Saiful Islam, checked for contradictions by Md. Iqbal Kabir, who also made the final decision on reasons for exclusion upon mutual agreement.
693	T. C. Fahim and B. B. Sikder	2022	Exploring farmers’ perception of climate-induced events and adaptation practices to protect crop production and livestock farming in the Haor area of north-eastern Bangladesh	Published	10.1007/s00704-021-03907-3	Excluded	During preliminary title and abstract screening	Do not meet the inclusion criteria presented Table 1 in the manuscript			Md. Nuruzzaman Khan and Md. Saiful Islam, checked for contradictions by Md. Iqbal Kabir, who also made the final decision on reasons for exclusion upon mutual agreement.
694	M. A. Rahman, M. J. Thomson, E. A. M. Shah, M. de Ocampo, J. Egdane and A. M. Ismail	2016	Exploring novel genetic sources of salinity tolerance in rice through molecular and physiological characterization	Published	https://dx.doi.org/10.1093/aob/mcw030	Excluded	During preliminary title and abstract screening	Do not meet the inclusion criteria presented Table 1 in the manuscript			Md. Nuruzzaman Khan and Md. Saiful Islam, checked for contradictions by Md. Iqbal Kabir, who also made the final decision on reasons for exclusion upon mutual agreement.
695	M. A. Rahman, M. J. Thomson, M. Shah-E-Alam, M. de Ocampo, J. Egdane and A. M. Ismail	2016	Exploring novel genetic sources of salinity tolerance in rice through molecular and physiological characterization	Published	https://dx.doi.org/10.1093/aob/mcw030	Excluded	During preliminary title and abstract screening	Do not meet the inclusion criteria presented Table 1 in the manuscript			Md. Nuruzzaman Khan and Md. Saiful Islam, checked for contradictions by Md. Iqbal Kabir, who also made the final decision on reasons for exclusion upon mutual agreement.
696	M. G. Miah, H. M. Abdullah and C. Jeong	2017	Exploring standardized precipitation evapotranspiration index for drought assessment in Bangladesh	Published	https://dx.doi.org/10.1007/s10661-017-6235-5	Excluded	During preliminary title and abstract screening	Do not meet the inclusion criteria presented Table 1 in the manuscript			Md. Nuruzzaman Khan and Md. Saiful Islam, checked for contradictions by Md. Iqbal Kabir, who also made the final decision on reasons for exclusion upon mutual agreement.
697	M. E. Kabir and P. Kamruzzaman	2022	Exploring the Drivers of Vulnerability Among Disadvantaged Internal Migrants in Riverbank Erosion Prone Areas in North-West Bangladesh	Published	10.1177/09731741221078741	Excluded	During preliminary title and abstract screening	Do not meet the inclusion criteria presented Table 1 in the manuscript			Md. Nuruzzaman Khan and Md. Saiful Islam, checked for contradictions by Md. Iqbal Kabir, who also made the final decision on reasons for exclusion upon mutual agreement.
698	L. H. Kobeissi, M. Ashna, K. Messier, A. C. Moran, L. Say, K. L. Strong and A. Foster	2021	Exploring the feasibility of establishing a core set of sexual, reproductive, maternal, newborn, child and adolescent health indicators in humanitarian settings: A multimethods, multicountry qualitative study protocol	Published	https://dx.doi.org/10.1136/bmjopen-2020-041270	Excluded	During preliminary title and abstract screening	Do not meet the inclusion criteria presented Table 1 in the manuscript			Md. Nuruzzaman Khan and Md. Saiful Islam, checked for contradictions by Md. Iqbal Kabir, who also made the final decision on reasons for exclusion upon mutual agreement.
699	M. A. R. Sarker, K. Alam and J. Gow	2012	Exploring the relationship between climate change and rice yield in Bangladesh: An analysis of time series data	Published	10.1016/j.agsy.2012.06.004	Excluded	During preliminary title and abstract screening	Do not meet the inclusion criteria presented Table 1 in the manuscript			Md. Nuruzzaman Khan and Md. Saiful Islam, checked for contradictions by Md. Iqbal Kabir, who also made the final decision on reasons for exclusion upon mutual agreement.
700	P. K. Dev	2016	Exploring vulnerability of low income people due to consecutive disasters: A case study on Kalapara Urban Area of Bangladesh	Published	https://www.google.com/url?sa=t&source=web&rct=j&opi=89978449&url=https://www.slideshare.net/slideshow/exploring-vulnerability-of-low-income-people-due-to-consecutive-disasters-a-case-study-on-kalapara-urban-area-of-bangladesh-papon-kumar-dev/65513765&ved=2ahUKEwih6IKj6LeLAxWkxTgGHYfpKyEQFnoECBYQAQ&usg=AOvVaw04IejEXjMjTMcdBAiEEO0-	Excluded	During preliminary title and abstract screening	Do not meet the inclusion criteria presented Table 1 in the manuscript			Md. Nuruzzaman Khan and Md. Saiful Islam, checked for contradictions by Md. Iqbal Kabir, who also made the final decision on reasons for exclusion upon mutual agreement.
701	N. M. Ha-Mim, M. Z. Hossain, K. R. Rahaman and B. Mallick	2020	Exploring vulnerability-resilience-livelihood nexus in the face of climate change: A multi-criteria analysis for Mongla, Bangladesh	Published	10.3390/su12177054	Excluded	During preliminary title and abstract screening	Do not meet the inclusion criteria presented Table 1 in the manuscript			Md. Nuruzzaman Khan and Md. Saiful Islam, checked for contradictions by Md. Iqbal Kabir, who also made the final decision on reasons for exclusion upon mutual agreement.
702	K. Mohammed, A. S. Islam, G. M. T. Islam, L. Alfieri, S. K. Bala and M. J. U. Khan	2017	Extreme flows and water availability of the Brahmaputra River under 1.5 and 2 °C global warming scenarios	Published	10.1007/s10584-017-2073-2	Excluded	During preliminary title and abstract screening	Do not meet the inclusion criteria presented Table 1 in the manuscript			Md. Nuruzzaman Khan and Md. Saiful Islam, checked for contradictions by Md. Iqbal Kabir, who also made the final decision on reasons for exclusion upon mutual agreement.
703	S. M. Atiqul Haq	2022	Extreme Weather Events and Spiraling Debt: A Double Whammy for Bangladeshis Affected by Climate Change	Published	10.3389/fpsyg.2022.879219	Excluded	During preliminary title and abstract screening	Do not meet the inclusion criteria presented Table 1 in the manuscript			Md. Nuruzzaman Khan and Md. Saiful Islam, checked for contradictions by Md. Iqbal Kabir, who also made the final decision on reasons for exclusion upon mutual agreement.
704	R. Roschinsky, S. Simon, P. R. Choudhury, A. Baroi, M. Malla, S. G. Costa, V. D. Pankaj, C. Manandhar, M. Aichinger and M. Wurzinger	2016	Facilitating climate change adaptation on smallholder farms through farmers’ collective led on-farm adaptive research: The SAF-BIN project	Published	10.1007/978-3-319-28591-7_11	Excluded	During preliminary title and abstract screening	Do not meet the inclusion criteria presented Table 1 in the manuscript			Md. Nuruzzaman Khan and Md. Saiful Islam, checked for contradictions by Md. Iqbal Kabir, who also made the final decision on reasons for exclusion upon mutual agreement.
705	E. Alam, A. E. E. Hridoy and M. Naim	2021	Factors affecting small-scale fishers adaptation toward the impacts of climate change: Reflections from south eastern Bangladeshi fishers	Published	https://www.google.com/url?sa=t&source=web&rct=j&opi=89978449&url=http://www.rericjournal.ait.ac.th/index.php/reric/article/view/2608&ved=2ahUKEwj8zKiq6LeLAxVtyqACHdyyAdQQFnoECBIQAQ&usg=AOvVaw2w1PsedM2Z7CUHO9dAD843	Excluded	During preliminary title and abstract screening	Do not meet the inclusion criteria presented Table 1 in the manuscript			Md. Nuruzzaman Khan and Md. Saiful Islam, checked for contradictions by Md. Iqbal Kabir, who also made the final decision on reasons for exclusion upon mutual agreement.
706	K. A. Maya, M. A. R. Sarker and J. Gow	2019	FACTORS INFLUENCING RICE FARMERS' ADAPTATION STRATEGIES to CLIMATE CHANGE and EXTREME WEATHER EVENT IMPACTS in Bangladesh	Published	10.1142/S201000781950012X	Excluded	During preliminary title and abstract screening	Do not meet the inclusion criteria presented Table 1 in the manuscript			Md. Nuruzzaman Khan and Md. Saiful Islam, checked for contradictions by Md. Iqbal Kabir, who also made the final decision on reasons for exclusion upon mutual agreement.
707	A. Ghosh, A. Sen, K. Dutta and P. Ghosh	2022	Falling “fortresses”: Unlocking Governance Entanglements and Shifting Knowledge Paradigms to Counter Climate Change Threats in Biodiversity Conservation	Published	10.1007/s00267-021-01552-0	Excluded	During preliminary title and abstract screening	Do not meet the inclusion criteria presented Table 1 in the manuscript			Md. Nuruzzaman Khan and Md. Saiful Islam, checked for contradictions by Md. Iqbal Kabir, who also made the final decision on reasons for exclusion upon mutual agreement.
708	M. S. Alamgir, J. Furuya, S. Kobayashi, R. B. Mostafiz and M. R. Ahmed	2021	Farm income, inequality, and poverty among farm families of a flood-prone area in Bangladesh: climate change vulnerability assessment	Published	10.1007/s10708-020-10231-2	Excluded	During preliminary title and abstract screening	Do not meet the inclusion criteria presented Table 1 in the manuscript			Md. Nuruzzaman Khan and Md. Saiful Islam, checked for contradictions by Md. Iqbal Kabir, who also made the final decision on reasons for exclusion upon mutual agreement.
709	F. Islam, G. M. M. Alam, R. Begum, M. N. I. Sarker and H. Bhandari	2022	Farm level adaptation to climate change: insight from rice farmers in the coastal region of Bangladesh	Published	10.1080/13549839.2022.2068139	Excluded	During preliminary title and abstract screening	Do not meet the inclusion criteria presented Table 1 in the manuscript			Md. Nuruzzaman Khan and Md. Saiful Islam, checked for contradictions by Md. Iqbal Kabir, who also made the final decision on reasons for exclusion upon mutual agreement.
710	M. J. Kabir, M. Alauddin and S. Crimp	2017	Farm-level adaptation to climate change in Western Bangladesh: An analysis of adaptation dynamics, profitability and risks	Published	10.1016/j.landusepol.2017.02.026	Excluded	During preliminary title and abstract screening	Do not meet the inclusion criteria presented Table 1 in the manuscript			Md. Nuruzzaman Khan and Md. Saiful Islam, checked for contradictions by Md. Iqbal Kabir, who also made the final decision on reasons for exclusion upon mutual agreement.
711	H. Wright, S. Vermeulen, G. Laganda, M. Olupot, E. Ampaire and M. L. Jat	2014	Farmers, food and climate change: ensuring community-based adaptation is mainstreamed into agricultural programmes	Published	10.1080/17565529.2014.965654	Excluded	During preliminary title and abstract screening	Do not meet the inclusion criteria presented Table 1 in the manuscript			Md. Nuruzzaman Khan and Md. Saiful Islam, checked for contradictions by Md. Iqbal Kabir, who also made the final decision on reasons for exclusion upon mutual agreement.
712	M. S. Alamgir, J. Furuya, S. Kobayashi, M. R. Binte and M. A. Salam	2018	Farmers' net income distribution and regional vulnerability to climate change: An empirical study of Bangladesh	Published	10.3390/cli6030065	Excluded	During preliminary title and abstract screening	Do not meet the inclusion criteria presented Table 1 in the manuscript			Md. Nuruzzaman Khan and Md. Saiful Islam, checked for contradictions by Md. Iqbal Kabir, who also made the final decision on reasons for exclusion upon mutual agreement.
713	M. S. U. Mazumder and M. H. Kabir	2022	Farmers’ adaptations strategies towards soil salinity effects in agriculture: the interior coast of Bangladesh	Published	10.1080/14693062.2021.2024126	Excluded	During preliminary title and abstract screening	Do not meet the inclusion criteria presented Table 1 in the manuscript			Md. Nuruzzaman Khan and Md. Saiful Islam, checked for contradictions by Md. Iqbal Kabir, who also made the final decision on reasons for exclusion upon mutual agreement.
714	S. Islam, H. M. Al-Amin, S. A. Sazed, K. M. Islam, M. J. U. Bhuiyan, T. C. Nath and M. S. Alam	2022	Faunal diversity of ticks in animals and environment in eastern Bangladesh	Published	https://dx.doi.org/10.1016/j.vprsr.2022.100736	Excluded	During preliminary title and abstract screening	Do not meet the inclusion criteria presented Table 1 in the manuscript			Md. Nuruzzaman Khan and Md. Saiful Islam, checked for contradictions by Md. Iqbal Kabir, who also made the final decision on reasons for exclusion upon mutual agreement.
715	M. R. Karim, M. A. Rahman and D. M. Mim	2016	Feasibility of solar distillation as the household water supply in coastal areas of Bangladesh	Published	10.1061/9780784479841.004	Excluded	During preliminary title and abstract screening	Do not meet the inclusion criteria presented Table 1 in the manuscript			Md. Nuruzzaman Khan and Md. Saiful Islam, checked for contradictions by Md. Iqbal Kabir, who also made the final decision on reasons for exclusion upon mutual agreement.
716	M. B. Khalil, B. C. Jacobs, K. McKenna and N. Kuruppu	2020	Female contribution to grassroots innovation for climate change adaptation in Bangladesh	Published	10.1080/17565529.2019.1676188	Excluded	During preliminary title and abstract screening	Do not meet the inclusion criteria presented Table 1 in the manuscript			Md. Nuruzzaman Khan and Md. Saiful Islam, checked for contradictions by Md. Iqbal Kabir, who also made the final decision on reasons for exclusion upon mutual agreement.
717	S. Huq-hussain	1996	Female migrants in an urban setting -- the dimensions of spatial / physical adaptation. The case of Dhaka	Published	https://www.google.com/url?sa=t&source=web&rct=j&opi=89978449&url=https://www.sciencedirect.com/science/article/pii/0197397596807752&ved=2ahUKEwios-u06LeLAxX28TgGHVr8GssQFnoECBMQAQ&usg=AOvVaw15Z8Az6oiRLjNUYbw1B4u4	Excluded	During preliminary title and abstract screening	Do not meet the inclusion criteria presented Table 1 in the manuscript			Md. Nuruzzaman Khan and Md. Saiful Islam, checked for contradictions by Md. Iqbal Kabir, who also made the final decision on reasons for exclusion upon mutual agreement.
718	C. Roncoli, T. Crane and B. Orlove	2016	Fielding climate change in cultural anthropology	Published	10.4324/9781315434773-9	Excluded	During preliminary title and abstract screening	Do not meet the inclusion criteria presented Table 1 in the manuscript			Md. Nuruzzaman Khan and Md. Saiful Islam, checked for contradictions by Md. Iqbal Kabir, who also made the final decision on reasons for exclusion upon mutual agreement.
719	K. Z. Ahsan, P. K. Streatfield, R.-E. Ijdi, G. M. Escudero, A. W. Khan and M. M. Reza	2016	Fifteen years of sector-wide approach (SWAp) in Bangladesh health sector: an assessment of progress	Published	https://dx.doi.org/10.1093/heapol/czv108	Excluded	During preliminary title and abstract screening	Do not meet the inclusion criteria presented Table 1 in the manuscript			Md. Nuruzzaman Khan and Md. Saiful Islam, checked for contradictions by Md. Iqbal Kabir, who also made the final decision on reasons for exclusion upon mutual agreement.
720	K. Z. Ahsan, P. K. Streatfield, R. E. Ijdi, G. M. Escudero, A. W. Khan and M. M. Reza	2016	Fifteen years of sector-wide approach (SWAp) in Bangladesh health sector: an assessment of progress	Published	https://dx.doi.org/10.1093/heapol/czv108	Excluded	During preliminary title and abstract screening	Do not meet the inclusion criteria presented Table 1 in the manuscript			Md. Nuruzzaman Khan and Md. Saiful Islam, checked for contradictions by Md. Iqbal Kabir, who also made the final decision on reasons for exclusion upon mutual agreement.
721	M. J. Azad and B. Pritchard	2022	Financial capital as a shaper of households' adaptive capabilities to flood risk in northern Bangladesh	Published	10.1016/j.ecolecon.2022.107381	Excluded	During preliminary title and abstract screening	Do not meet the inclusion criteria presented Table 1 in the manuscript			Md. Nuruzzaman Khan and Md. Saiful Islam, checked for contradictions by Md. Iqbal Kabir, who also made the final decision on reasons for exclusion upon mutual agreement.
722	S. Ahmed, M. Kamruzzaman, M. S. Azad and M. N. I. Khan	2021	Fine root biomass and its contribution to the mangrove communities in three saline zones of Sundarbans, Bangladesh	Published	10.1016/j.rhisph.2020.100294	Excluded	During preliminary title and abstract screening	Do not meet the inclusion criteria presented Table 1 in the manuscript			Md. Nuruzzaman Khan and Md. Saiful Islam, checked for contradictions by Md. Iqbal Kabir, who also made the final decision on reasons for exclusion upon mutual agreement.
723	M. B. R. Mollah, M. G. Q. Khan, M. S. Islam and M. S. Alam	2019	First draft genome assembly and identification of SNPs from hilsa shad ( Tenualosa ilisha) of the Bay of Bengal	Published	https://dx.doi.org/10.12688/f1000research.18325.1	Excluded	During preliminary title and abstract screening	Do not meet the inclusion criteria presented Table 1 in the manuscript			Md. Nuruzzaman Khan and Md. Saiful Islam, checked for contradictions by Md. Iqbal Kabir, who also made the final decision on reasons for exclusion upon mutual agreement.
724	A. Islam, S. S. Basak and Z. Hossain	2020	Fish and plankton biodiversity in the Kishoreganj Haor, Kishoreganj, Bangladesh	Published	10.4194/2459-1831-v4_1_04	Excluded	During preliminary title and abstract screening	Do not meet the inclusion criteria presented Table 1 in the manuscript			Md. Nuruzzaman Khan and Md. Saiful Islam, checked for contradictions by Md. Iqbal Kabir, who also made the final decision on reasons for exclusion upon mutual agreement.
725	M. T. Parvez, A. B. M. Mohsin, S. S. Arnob, M. C. Lucas, N. Chaki, M. A. G. Khan and S. M. Galib	2022	Fish diversity decline in the lower Gangetic plains: a victim of multiple stressors	Published	10.1007/s10531-022-02505-7	Excluded	During preliminary title and abstract screening	Do not meet the inclusion criteria presented Table 1 in the manuscript			Md. Nuruzzaman Khan and Md. Saiful Islam, checked for contradictions by Md. Iqbal Kabir, who also made the final decision on reasons for exclusion upon mutual agreement.
726	R. B. Chowdhury and G. A. Moore	2017	Floating agriculture: a potential cleaner production technique for climate change adaptation and sustainable community development in Bangladesh	Published	10.1016/j.jclepro.2015.10.060	Excluded	During preliminary title and abstract screening	Do not meet the inclusion criteria presented Table 1 in the manuscript			Md. Nuruzzaman Khan and Md. Saiful Islam, checked for contradictions by Md. Iqbal Kabir, who also made the final decision on reasons for exclusion upon mutual agreement.
727	G. A. Parvin, A. C. Shimi, R. Shaw and C. Biswas	2016	Flood in a changing climate: The impact on livelihood and how the rural poor cope in Bangladesh	Published	10.3390/cli4040060	Excluded	During preliminary title and abstract screening	Do not meet the inclusion criteria presented Table 1 in the manuscript			Md. Nuruzzaman Khan and Md. Saiful Islam, checked for contradictions by Md. Iqbal Kabir, who also made the final decision on reasons for exclusion upon mutual agreement.
728	H. Sujon	2022	Flood management: Bangladesh and India must join forces	Published	https://dx.doi.org/10.1038/d41586-022-01999-z	Excluded	During preliminary title and abstract screening	Do not meet the inclusion criteria presented Table 1 in the manuscript			Md. Nuruzzaman Khan and Md. Saiful Islam, checked for contradictions by Md. Iqbal Kabir, who also made the final decision on reasons for exclusion upon mutual agreement.
729	S. K. Paul and J. K. Routray	2010	Flood proneness and coping strategies: the experiences of two villages in Bangladesh	Published	https://dx.doi.org/10.1111/j.1467-7717.2009.01139.x	Excluded	During preliminary title and abstract screening	Do not meet the inclusion criteria presented Table 1 in the manuscript			Md. Nuruzzaman Khan and Md. Saiful Islam, checked for contradictions by Md. Iqbal Kabir, who also made the final decision on reasons for exclusion upon mutual agreement.
730	B. Begum, N. Akhter, M. K. Uddin, M. A. Aziz and K. K. Nova	2012	Fluid and nutritional management can significantly reduce the mortality of patients with eclampsia in resource poor settings	Published	https://dx.doi.org/10.3329/bjog.v27i1.29909	Excluded	During preliminary title and abstract screening	Do not meet the inclusion criteria presented Table 1 in the manuscript			Md. Nuruzzaman Khan and Md. Saiful Islam, checked for contradictions by Md. Iqbal Kabir, who also made the final decision on reasons for exclusion upon mutual agreement.
731	H. Jabeen and S. Guy	2015	Fluid engagements: Responding to the co-evolution of poverty and climate change in Dhaka, Bangladesh	Published	10.1016/j.habitatint.2015.02.005	Excluded	During preliminary title and abstract screening	Do not meet the inclusion criteria presented Table 1 in the manuscript			Md. Nuruzzaman Khan and Md. Saiful Islam, checked for contradictions by Md. Iqbal Kabir, who also made the final decision on reasons for exclusion upon mutual agreement.
732	P. Mukhopadhyay	2022	The 'Fluid Landscape' of the Sundarbans: Critically Reviewing the 'Managed Retreat' Discourse	Published	10.4103/cs.cs_210_20	Excluded	During preliminary title and abstract screening	Do not meet the inclusion criteria presented Table 1 in the manuscript			Md. Nuruzzaman Khan and Md. Saiful Islam, checked for contradictions by Md. Iqbal Kabir, who also made the final decision on reasons for exclusion upon mutual agreement.
733	S. Lloyd-Fox, S. Moore, M. Darboe, A. Prentice, M. Papademetriou, A. Blasi, S. Kumar, A. Westerlund, K. L. Perdue, M. H. Johnson, C. A. Nelson and C. E. Elwell	2016	fNIRS in Africa & Asia: An objective measure of cognitive development for global health settings	Published	https://www.google.com/url?sa=t&source=web&rct=j&opi=89978449&url=https://faseb.onlinelibrary.wiley.com/doi/10.1096/fasebj.30.1_supplement.1149.18&ved=2ahUKEwjb8KO_6LeLAxXu1jgGHfZqAqMQFnoECBUQAQ&usg=AOvVaw1fUqjRfeQOQVYLsEn1SPJj	Excluded	During preliminary title and abstract screening	Do not meet the inclusion criteria presented Table 1 in the manuscript			Md. Nuruzzaman Khan and Md. Saiful Islam, checked for contradictions by Md. Iqbal Kabir, who also made the final decision on reasons for exclusion upon mutual agreement.
734	P. Vineis	2011	[Food and climate change]	Published	https://www.google.com/url?sa=t&source=web&rct=j&opi=89978449&url=https://www.un.org/en/climatechange/science/climate-issues/food&ved=2ahUKEwixr__G6LeLAxWO8qACHbOZAfsQFnoECBMQAQ&usg=AOvVaw2pslYyIwLeXxgQvMITU5Q6	Excluded	During preliminary title and abstract screening	Do not meet the inclusion criteria presented Table 1 in the manuscript			Md. Nuruzzaman Khan and Md. Saiful Islam, checked for contradictions by Md. Iqbal Kabir, who also made the final decision on reasons for exclusion upon mutual agreement.
735	J. Coates, B. Rogers, W. Bell, B. Colaiezzi, Z. Gersten, S. Wafa, C. Leclercq and U. R. Charrondiere	2017	Food composition data for decision-making to promote healthy diets	Published	https://dx.doi.org/10.1159/000480486	Excluded	During preliminary title and abstract screening	Do not meet the inclusion criteria presented Table 1 in the manuscript			Md. Nuruzzaman Khan and Md. Saiful Islam, checked for contradictions by Md. Iqbal Kabir, who also made the final decision on reasons for exclusion upon mutual agreement.
736	S. Shams and M. M. C. Shohel	2016	Food security and livelihood in coastal area under increased salinity and frequent tidal surge	Published	10.1177/0975425315619046	Excluded	During preliminary title and abstract screening	Do not meet the inclusion criteria presented Table 1 in the manuscript			Md. Nuruzzaman Khan and Md. Saiful Islam, checked for contradictions by Md. Iqbal Kabir, who also made the final decision on reasons for exclusion upon mutual agreement.
737	I. M. Faisal and S. Parveen	2004	Food security in the face of climate change, population growth, and resource constraints: implications for Bangladesh	Published	https://www.google.com/url?sa=t&source=web&rct=j&opi=89978449&url=https://link.springer.com/article/10.1007/s00267-003-3066-7&ved=2ahUKEwijxOTO6LeLAxW0xDgGHeM5DvcQFnoECBQQAQ&usg=AOvVaw1U9G1-KVaGJDGV0cPIR8fJ	Excluded	During preliminary title and abstract screening	Do not meet the inclusion criteria presented Table 1 in the manuscript			Md. Nuruzzaman Khan and Md. Saiful Islam, checked for contradictions by Md. Iqbal Kabir, who also made the final decision on reasons for exclusion upon mutual agreement.
738	K. M. Zobair, L. Sanzogni, L. Houghton and M. Z. Islam	2021	Forecasting care seekers satisfaction with telemedicine using machine learning and structural equation modeling	Published	https://dx.doi.org/10.1371/journal.pone.0257300	Excluded	During preliminary title and abstract screening	Do not meet the inclusion criteria presented Table 1 in the manuscript			Md. Nuruzzaman Khan and Md. Saiful Islam, checked for contradictions by Md. Iqbal Kabir, who also made the final decision on reasons for exclusion upon mutual agreement.
739	M. Moyazzem Hossain, M. Atikur Rahman, M. Zahirul Islam and A. K. Majumder	2016	Forecasting of humidity of some selected stations from the northern part of Bangladesh: An application of SARIMA model	Published	10.3844/ajessp.2016.182.192	Excluded	During preliminary title and abstract screening	Do not meet the inclusion criteria presented Table 1 in the manuscript			Md. Nuruzzaman Khan and Md. Saiful Islam, checked for contradictions by Md. Iqbal Kabir, who also made the final decision on reasons for exclusion upon mutual agreement.
740	Z. M. Yaseen, M. Ali, A. Sharafati, N. Al-Ansari and S. Shahid	2021	Forecasting standardized precipitation index using data intelligence models: regional investigation of Bangladesh	Published	https://dx.doi.org/10.1038/s41598-021-82977-9	Excluded	During preliminary title and abstract screening	Do not meet the inclusion criteria presented Table 1 in the manuscript			Md. Nuruzzaman Khan and Md. Saiful Islam, checked for contradictions by Md. Iqbal Kabir, who also made the final decision on reasons for exclusion upon mutual agreement.
741	M. H. Rahman and K. Alam	2016	Forest dependent indigenous communities' perception and adaptation to climate change through local knowledge in the protected area-A Bangladesh Case Study	Published	10.3390/cli4010012	Excluded	During preliminary title and abstract screening	Do not meet the inclusion criteria presented Table 1 in the manuscript			Md. Nuruzzaman Khan and Md. Saiful Islam, checked for contradictions by Md. Iqbal Kabir, who also made the final decision on reasons for exclusion upon mutual agreement.
742	S. H. Ebrahim, N. M. M. Rahman, R. Imtiaz, E. Gozzer, S. A. Alqahtani, Y. Ahmed and Z. A. Memish	2020	Forward planning for disaster-related mass gatherings amid COVID-19	Published	https://dx.doi.org/10.1016/S2542-5196%2820%2930175-3	Excluded	During preliminary title and abstract screening	Do not meet the inclusion criteria presented Table 1 in the manuscript			Md. Nuruzzaman Khan and Md. Saiful Islam, checked for contradictions by Md. Iqbal Kabir, who also made the final decision on reasons for exclusion upon mutual agreement.
743	A. A. Hyder, O. Alonge, S. He, S. Wadhwaniya, F. Rahman and S. El Arifeen	2014	A framework for addressing implementation gap in global drowning prevention interventions: experiences from Bangladesh	Published	https://www.google.com/url?sa=t&source=web&rct=j&opi=89978449&url=https://pmc.ncbi.nlm.nih.gov/articles/PMC4438685/&ved=2ahUKEwiTuITY6LeLAxWWzTgGHTTsMcAQFnoECBQQAQ&usg=AOvVaw1etTPv09Xpjh1LiGPL1ov1	Excluded	During preliminary title and abstract screening	Do not meet the inclusion criteria presented Table 1 in the manuscript			Md. Nuruzzaman Khan and Md. Saiful Islam, checked for contradictions by Md. Iqbal Kabir, who also made the final decision on reasons for exclusion upon mutual agreement.
744	H. M. Tuihedur Rahman, A. Albizua, B. Soubry and W. Tourangeau	2021	A framework for using autonomous adaptation as a leverage point in sustainable climate adaptation	Published	10.1016/j.crm.2021.100376	Excluded	During preliminary title and abstract screening	Do not meet the inclusion criteria presented Table 1 in the manuscript			Md. Nuruzzaman Khan and Md. Saiful Islam, checked for contradictions by Md. Iqbal Kabir, who also made the final decision on reasons for exclusion upon mutual agreement.
745	F. Sugden, S. de Silva, F. Clement, N. Maskey-Amatya, V. Ramesh, A. Philip and L. Bharati	2014	A framework to understand gender and structural vulnerability to climate change in the Ganges River Basin: Lessons from Bangladesh, India and Nepal	Published	10.5337/2014.230	Excluded	During preliminary title and abstract screening	Do not meet the inclusion criteria presented Table 1 in the manuscript			Md. Nuruzzaman Khan and Md. Saiful Islam, checked for contradictions by Md. Iqbal Kabir, who also made the final decision on reasons for exclusion upon mutual agreement.
746	M. Nuruzzaman and M. M. Haque	2019	Frequency of minimal hepatic encephalopathy in patients attending at the tertiary care hospital	Published	https://dx.doi.org/10.1111/jgh.14879	Excluded	During preliminary title and abstract screening	Do not meet the inclusion criteria presented Table 1 in the manuscript			Md. Nuruzzaman Khan and Md. Saiful Islam, checked for contradictions by Md. Iqbal Kabir, who also made the final decision on reasons for exclusion upon mutual agreement.
747	S. Malhotra, I. Ursu, R. Ghoneim, P. Paredes Jodrey, M. Soucy Brown and M. Barr-Dichiara	2015	From availability to uptake: Planning for the introduction of new, child-friendly anti-tuberculosis formulations	Published	https://dx.doi.org/10.5588/ijtld.15.0482	Excluded	During preliminary title and abstract screening	Do not meet the inclusion criteria presented Table 1 in the manuscript			Md. Nuruzzaman Khan and Md. Saiful Islam, checked for contradictions by Md. Iqbal Kabir, who also made the final decision on reasons for exclusion upon mutual agreement.
748	M. J. Huq and L. Bracken	2015	From risk to opportunity: Climate change and flood policy in Bangladesh	Published	10.1007/978-3-642-38670-1_47	Excluded	During preliminary title and abstract screening	Do not meet the inclusion criteria presented Table 1 in the manuscript			Md. Nuruzzaman Khan and Md. Saiful Islam, checked for contradictions by Md. Iqbal Kabir, who also made the final decision on reasons for exclusion upon mutual agreement.
749	J. A. Long	2010	From warranted to valuable belief: Local government, climate change, and giving up the pickup to save Bangladesh	Published	https://www.google.com/url?sa=t&source=web&rct=j&opi=89978449&url=https://digitalcommons.law.uidaho.edu/faculty_scholarship/306/&ved=2ahUKEwjuroLi6LeLAxWS-DgGHQ73Hp8QFnoECBUQAQ&usg=AOvVaw3HZmWh88vPJua8a8-L7X7b	Excluded	During preliminary title and abstract screening	Do not meet the inclusion criteria presented Table 1 in the manuscript			Md. Nuruzzaman Khan and Md. Saiful Islam, checked for contradictions by Md. Iqbal Kabir, who also made the final decision on reasons for exclusion upon mutual agreement.
750	K. H. Kabir, S. Sarker, M. N. Uddin, H. R. Leggette, U. A. Schneider, D. Darr and A. Knierim	2022	Furthering climate-smart farming with the introduction of floating agriculture in Bangladeshi wetlands: Successes and limitations of an innovation transfer	Published	https://dx.doi.org/10.1016/j.jenvman.2022.116258	Excluded	During preliminary title and abstract screening	Do not meet the inclusion criteria presented Table 1 in the manuscript			Md. Nuruzzaman Khan and Md. Saiful Islam, checked for contradictions by Md. Iqbal Kabir, who also made the final decision on reasons for exclusion upon mutual agreement.
751	K. Mohammed, A. K. M. S. Islam, G. M. T. Islam, L. Alfieri, M. J. U. Khan, S. K. Bala and M. K. Das	2018	Future floods in Bangladesh under 1.5°C, 2°C, and 4°C global warming scenarios	Published	10.1061/(ASCE)HE.1943-5584.0001705	Excluded	During preliminary title and abstract screening	Do not meet the inclusion criteria presented Table 1 in the manuscript			Md. Nuruzzaman Khan and Md. Saiful Islam, checked for contradictions by Md. Iqbal Kabir, who also made the final decision on reasons for exclusion upon mutual agreement.
752	A. Hunt	2018	Future scenarios of economic development	Published	10.1007/978-3-319-71093-8_12	Excluded	During preliminary title and abstract screening	Do not meet the inclusion criteria presented Table 1 in the manuscript			Md. Nuruzzaman Khan and Md. Saiful Islam, checked for contradictions by Md. Iqbal Kabir, who also made the final decision on reasons for exclusion upon mutual agreement.
753	R. J. Nicholls, P. Whitehead, J. Wolf, M. Rahman and M. Salehin	2015	The Ganges-Brahmaputra-Meghna delta system: biophysical models to support analysis of ecosystem services and poverty alleviation	Published	https://dx.doi.org/10.1039/c5em90022k	Excluded	During preliminary title and abstract screening	Do not meet the inclusion criteria presented Table 1 in the manuscript			Md. Nuruzzaman Khan and Md. Saiful Islam, checked for contradictions by Md. Iqbal Kabir, who also made the final decision on reasons for exclusion upon mutual agreement.
754	T. Cannon	2002	Gender and climate hazards in Bangladesh	Published	10.1080/13552070215906	Excluded	During preliminary title and abstract screening	Do not meet the inclusion criteria presented Table 1 in the manuscript			Md. Nuruzzaman Khan and Md. Saiful Islam, checked for contradictions by Md. Iqbal Kabir, who also made the final decision on reasons for exclusion upon mutual agreement.
755	A. Ghosh and T. R. Chakraborty	2021	Gender perspectives of energy, disaster management and climate actions in rural Bangladesh	Published	https://www.google.com/url?sa=t&source=web&rct=j&opi=89978449&url=http://www.rericjournal.ait.ac.th/index.php/reric/article/view/2609&ved=2ahUKEwjnkPvo6LeLAxVl4jgGHR8TM6IQFnoECBQQAQ&usg=AOvVaw3QGWXBpF_RhzrX5UNY6WrO	Excluded	During preliminary title and abstract screening	Do not meet the inclusion criteria presented Table 1 in the manuscript			Md. Nuruzzaman Khan and Md. Saiful Islam, checked for contradictions by Md. Iqbal Kabir, who also made the final decision on reasons for exclusion upon mutual agreement.
756	J. Garai	2016	Gender specific vulnerability in climate change and possible sustainable livelihoods of coastal people. A case from Bangladesh	Published	10.5894/rgci656	Excluded	During preliminary title and abstract screening	Do not meet the inclusion criteria presented Table 1 in the manuscript			Md. Nuruzzaman Khan and Md. Saiful Islam, checked for contradictions by Md. Iqbal Kabir, who also made the final decision on reasons for exclusion upon mutual agreement.
757	K. F. Evertsen and K. van der Geest	2020	Gender, environment and migration in Bangladesh	Published	10.1080/17565529.2019.1596059	Excluded	During preliminary title and abstract screening	Do not meet the inclusion criteria presented Table 1 in the manuscript			Md. Nuruzzaman Khan and Md. Saiful Islam, checked for contradictions by Md. Iqbal Kabir, who also made the final decision on reasons for exclusion upon mutual agreement.
758	A. Patel, H. Lotia, A. A. Malik, M. D. Mundt, H. Lee and M. A. Rafiq	2021	Gendered Impacts of Environmental Degradation in Informal Settlements: A Comparative Analysis and Policy Implications for India, Bangladesh, and Pakistan	Published	10.1080/13876988.2020.1829454	Excluded	During preliminary title and abstract screening	Do not meet the inclusion criteria presented Table 1 in the manuscript			Md. Nuruzzaman Khan and Md. Saiful Islam, checked for contradictions by Md. Iqbal Kabir, who also made the final decision on reasons for exclusion upon mutual agreement.
759	M. A. Hossen, D. Benson, S. Z. Hossain, Z. Sultana and M. M. Rahman	2021	Gendered perspectives on climate change adaptation: A quest for social sustainability in badlagaree village, bangladesh	Published	10.3390/w13141922	Excluded	During preliminary title and abstract screening	Do not meet the inclusion criteria presented Table 1 in the manuscript			Md. Nuruzzaman Khan and Md. Saiful Islam, checked for contradictions by Md. Iqbal Kabir, who also made the final decision on reasons for exclusion upon mutual agreement.
760	K. Shanmuganatham, M. M. Feeroz, L. Jones-Engel, D. Walker, S. M. R. Alam, M. K. Hasan, P. McKenzie, S. Krauss, R. J. Webby and R. G. Webster	2014	Genesis of avian influenza H9N2 in Bangladesh	Published	https://dx.doi.org/10.1038/emi.2014.88	Excluded	During preliminary title and abstract screening	Do not meet the inclusion criteria presented Table 1 in the manuscript			Md. Nuruzzaman Khan and Md. Saiful Islam, checked for contradictions by Md. Iqbal Kabir, who also made the final decision on reasons for exclusion upon mutual agreement.
761	R. El-Shesheny, J. Franks, B. M. Marathe, M. K. Hasan, M. M. Feeroz, S. Krauss, P. Vogel, P. McKenzie, R. J. Webby and R. G. Webster	2018	Genetic characterization and pathogenic potential of H10 avian influenza viruses isolated from live poultry markets in Bangladesh	Published	https://dx.doi.org/10.1038/s41598-018-29079-1	Excluded	During preliminary title and abstract screening	Do not meet the inclusion criteria presented Table 1 in the manuscript			Md. Nuruzzaman Khan and Md. Saiful Islam, checked for contradictions by Md. Iqbal Kabir, who also made the final decision on reasons for exclusion upon mutual agreement.
762	S. M. Lestari, M. F. Khatun, R. Acharya, S. R. Sharma, Y. K. Shrestha, S. M. H. Jahan, T. T. Aye, O. M. Lynn, N. K. K. Win, T. X. Hoat, H. Thi Dao, C. W. Tsai, J. Lee, H. S. Hwang, E. J. Kil, S. Lee, S. M. Kim and K. Y. Lee	2022	Genetic diversity of cryptic species of Bemisia tabaci in Asia	Published	https://dx.doi.org/10.1002/arch.21981	Excluded	During preliminary title and abstract screening	Do not meet the inclusion criteria presented Table 1 in the manuscript			Md. Nuruzzaman Khan and Md. Saiful Islam, checked for contradictions by Md. Iqbal Kabir, who also made the final decision on reasons for exclusion upon mutual agreement.
763	S. Kumar, G. Bejiga, S. Ahmed, H. Nakkoul and A. Sarker	2011	Genetic improvement of grass pea for low neurotoxin (beta-ODAP) content	Published	https://dx.doi.org/10.1016/j.fct.2010.06.051	Excluded	During preliminary title and abstract screening	Do not meet the inclusion criteria presented Table 1 in the manuscript			Md. Nuruzzaman Khan and Md. Saiful Islam, checked for contradictions by Md. Iqbal Kabir, who also made the final decision on reasons for exclusion upon mutual agreement.
764	Z. Edea, M. S. Bhuiyan, T. Dessie, M. F. Rothschild, H. Dadi and K. S. Kim	2015	Genome-wide genetic diversity, population structure and admixture analysis in African and Asian cattle breeds	Published	https://dx.doi.org/10.1017/S1751731114002560	Excluded	During preliminary title and abstract screening	Do not meet the inclusion criteria presented Table 1 in the manuscript			Md. Nuruzzaman Khan and Md. Saiful Islam, checked for contradictions by Md. Iqbal Kabir, who also made the final decision on reasons for exclusion upon mutual agreement.
765	Z. Edea, M. S. A. Bhuiyan, T. Dessie, M. F. Rothschild, H. Dadi and K. S. Kim	2015	Genome-wide genetic diversity, population structure and admixture analysis in African and Asian cattle breeds	Published	https://dx.doi.org/10.1017/S1751731114002560	Excluded	During preliminary title and abstract screening	Do not meet the inclusion criteria presented Table 1 in the manuscript			Md. Nuruzzaman Khan and Md. Saiful Islam, checked for contradictions by Md. Iqbal Kabir, who also made the final decision on reasons for exclusion upon mutual agreement.
766	S. Eydivandi, M. A. Roudbar, M. O. Karimi and G. Sahana	2021	Genomic scans for selective sweeps through haplotype homozygosity and allelic fixation in 14 indigenous sheep breeds from Middle East and South Asia	Published	https://dx.doi.org/10.1038/s41598-021-82625-2	Excluded	During preliminary title and abstract screening	Do not meet the inclusion criteria presented Table 1 in the manuscript			Md. Nuruzzaman Khan and Md. Saiful Islam, checked for contradictions by Md. Iqbal Kabir, who also made the final decision on reasons for exclusion upon mutual agreement.
767	S. Kumar and R. Kumar	2011	Global environment variability and prevalence of visceral leishmaniasis in India	Published	https://dx.doi.org/10.1016/S1201-9712%2811%2960321-4	Excluded	During preliminary title and abstract screening	Do not meet the inclusion criteria presented Table 1 in the manuscript			Md. Nuruzzaman Khan and Md. Saiful Islam, checked for contradictions by Md. Iqbal Kabir, who also made the final decision on reasons for exclusion upon mutual agreement.
768	P. Menendez, I. J. Losada, S. Torres-Ortega, S. Narayan and M. W. Beck	2020	The Global Flood Protection Benefits of Mangroves	Published	https://dx.doi.org/10.1038/s41598-020-61136-6	Excluded	During preliminary title and abstract screening	Do not meet the inclusion criteria presented Table 1 in the manuscript			Md. Nuruzzaman Khan and Md. Saiful Islam, checked for contradictions by Md. Iqbal Kabir, who also made the final decision on reasons for exclusion upon mutual agreement.
769	L. E. Escobar, S. J. Ryan, A. M. Stewart-Ibarra, J. L. Finkelstein, C. A. King, H. Qiao and M. E. Polhemus	2015	A global map of suitability for coastal Vibrio cholerae under current and future climate conditions	Published	https://dx.doi.org/10.1016/j.actatropica.2015.05.028	Excluded	During preliminary title and abstract screening	Do not meet the inclusion criteria presented Table 1 in the manuscript			Md. Nuruzzaman Khan and Md. Saiful Islam, checked for contradictions by Md. Iqbal Kabir, who also made the final decision on reasons for exclusion upon mutual agreement.
770	D. I. Tai, W. J. Jeng and C. Y. Lin	2017	A global perspective on HBV-related SNPs and evolution during human migration	Published	https://www.google.com/url?sa=t&source=web&rct=j&opi=89978449&url=https://pubmed.ncbi.nlm.nih.gov/29404438/&ved=2ahUKEwimudTx6LeLAxUM-TgGHU8QO6AQFnoECAsQAQ&usg=AOvVaw0l3625ufT_Zy96xp5yIl5f	Excluded	During preliminary title and abstract screening	Do not meet the inclusion criteria presented Table 1 in the manuscript			Md. Nuruzzaman Khan and Md. Saiful Islam, checked for contradictions by Md. Iqbal Kabir, who also made the final decision on reasons for exclusion upon mutual agreement.
771	D. I. Tai, W. J. Jeng and C. Y. Lin	2017	A global perspective on hepatitis B-related single nucleotide polymorphisms and evolution during human migration	Published	https://dx.doi.org/10.1002/hep4.1113	Excluded	During preliminary title and abstract screening	Do not meet the inclusion criteria presented Table 1 in the manuscript			Md. Nuruzzaman Khan and Md. Saiful Islam, checked for contradictions by Md. Iqbal Kabir, who also made the final decision on reasons for exclusion upon mutual agreement.
772	A. Ackery, C. Tator and A. Krassioukov	2004	A global perspective on spinal cord injury epidemiology	Published	https://dx.doi.org/10.1089/neu.2004.21.1355	Excluded	During preliminary title and abstract screening	Do not meet the inclusion criteria presented Table 1 in the manuscript			Md. Nuruzzaman Khan and Md. Saiful Islam, checked for contradictions by Md. Iqbal Kabir, who also made the final decision on reasons for exclusion upon mutual agreement.
773	D. Heckenberg	2013	The global transference of toxic harms	Published	10.4324/9781843927983-11	Excluded	During preliminary title and abstract screening	Do not meet the inclusion criteria presented Table 1 in the manuscript			Md. Nuruzzaman Khan and Md. Saiful Islam, checked for contradictions by Md. Iqbal Kabir, who also made the final decision on reasons for exclusion upon mutual agreement.
774	M. Anwar Hossen	2022	GO-NGO Partnership and Sustainability of Climate Change Adaptation	Published	10.1007/978-3-030-76081-6_87	Excluded	During preliminary title and abstract screening	Do not meet the inclusion criteria presented Table 1 in the manuscript			Md. Nuruzzaman Khan and Md. Saiful Islam, checked for contradictions by Md. Iqbal Kabir, who also made the final decision on reasons for exclusion upon mutual agreement.
775	M. S. Uddin, C. E. Haque and M. N. Khan	2021	Good governance and local level policy implementation for disaster-risk-reduction: actual, perceptual and contested perspectives in coastal communities in Bangladesh	Published	10.1108/DPM-03-2020-0069	Excluded	During preliminary title and abstract screening	Do not meet the inclusion criteria presented Table 1 in the manuscript			Md. Nuruzzaman Khan and Md. Saiful Islam, checked for contradictions by Md. Iqbal Kabir, who also made the final decision on reasons for exclusion upon mutual agreement.
776	M. A. Hossen, M. A. Chowdhury, A. Hans, C. A. Tagoe, A. Allan, W. Nelson, A. Patel, M. S. Mondal, M. Salehin, R. M. Quaye and S. Das	2019	Governance challenges in addressing climatic concerns in coastal asia and Africa	Published	10.3390/su10022148	Excluded	During preliminary title and abstract screening	Do not meet the inclusion criteria presented Table 1 in the manuscript			Md. Nuruzzaman Khan and Md. Saiful Islam, checked for contradictions by Md. Iqbal Kabir, who also made the final decision on reasons for exclusion upon mutual agreement.
777	M. A. Rahman	2018	Governance matters: climate change, corruption, and livelihoods in Bangladesh	Published	10.1007/s10584-018-2139-9	Excluded	During preliminary title and abstract screening	Do not meet the inclusion criteria presented Table 1 in the manuscript			Md. Nuruzzaman Khan and Md. Saiful Islam, checked for contradictions by Md. Iqbal Kabir, who also made the final decision on reasons for exclusion upon mutual agreement.
778	R. Ahammad, M. K. Hossain and P. Husnain	2014	Governance of forest conservation and co-benefits for Bangladesh under changing climate	Published	10.1007/s11676-014-0430-9	Excluded	During preliminary title and abstract screening	Do not meet the inclusion criteria presented Table 1 in the manuscript			Md. Nuruzzaman Khan and Md. Saiful Islam, checked for contradictions by Md. Iqbal Kabir, who also made the final decision on reasons for exclusion upon mutual agreement.
779	M. A. Hossen, C. Netherton, D. Benson, M. R. Rahman and M. Salehin	2022	A governance perspective for climate change adaptation: Conceptualizing the policy-community interface in Bangladesh	Published	10.1016/j.envsci.2022.08.028	Excluded	During preliminary title and abstract screening	Do not meet the inclusion criteria presented Table 1 in the manuscript			Md. Nuruzzaman Khan and Md. Saiful Islam, checked for contradictions by Md. Iqbal Kabir, who also made the final decision on reasons for exclusion upon mutual agreement.
780	M. B. Khalil, B. C. Jacobs and N. Kuruppu	2016	Grassroots Technologies and Community Trust in Climate Change Adaptation: Learning from Coastal Settlements of Bangladesh	Published	10.1007/978-3-319-25814-0_21	Excluded	During preliminary title and abstract screening	Do not meet the inclusion criteria presented Table 1 in the manuscript			Md. Nuruzzaman Khan and Md. Saiful Islam, checked for contradictions by Md. Iqbal Kabir, who also made the final decision on reasons for exclusion upon mutual agreement.
781	K. M. R. Taufique and S. Islam	2020	Green marketing in emerging Asia: antecedents of green consumer behavior among younger millennials	Published	10.1108/JABS-03-2020-0094	Excluded	During preliminary title and abstract screening	Do not meet the inclusion criteria presented Table 1 in the manuscript			Md. Nuruzzaman Khan and Md. Saiful Islam, checked for contradictions by Md. Iqbal Kabir, who also made the final decision on reasons for exclusion upon mutual agreement.
782	L. Gonzalez and R. M. B. Moser	2015	Green microfinance: The case of the cresol system in Southern Brazil	Published	10.1590/0034-7612134039	Excluded	During preliminary title and abstract screening	Do not meet the inclusion criteria presented Table 1 in the manuscript			Md. Nuruzzaman Khan and Md. Saiful Islam, checked for contradictions by Md. Iqbal Kabir, who also made the final decision on reasons for exclusion upon mutual agreement.
783	I. Zahan, S. Chuanmin, M. Fayyaz and M. Hafeez	2020	Green purchase behavior towards green housing: an investigation of Bangladeshi consumers	Published	https://dx.doi.org/10.1007/s11356-020-09926-3	Excluded	During preliminary title and abstract screening	Do not meet the inclusion criteria presented Table 1 in the manuscript			Md. Nuruzzaman Khan and Md. Saiful Islam, checked for contradictions by Md. Iqbal Kabir, who also made the final decision on reasons for exclusion upon mutual agreement.
784	S. Shrestha, V. P. Pandey, B. R. Shivakoti and S. Thatikonda	2016	Groundwater Environment in Asian Cities: Concepts, Methods and Case Studies	Published	10.1016/C2014-0-02217-4	Excluded	During preliminary title and abstract screening	Do not meet the inclusion criteria presented Table 1 in the manuscript			Md. Nuruzzaman Khan and Md. Saiful Islam, checked for contradictions by Md. Iqbal Kabir, who also made the final decision on reasons for exclusion upon mutual agreement.
785	C. Franco-Paredes	2014	The growing challenge of leishmaniasis in travelers	Published	https://dx.doi.org/10.1016/j.tmaid.2014.10.020	Excluded	During preliminary title and abstract screening	Do not meet the inclusion criteria presented Table 1 in the manuscript			Md. Nuruzzaman Khan and Md. Saiful Islam, checked for contradictions by Md. Iqbal Kabir, who also made the final decision on reasons for exclusion upon mutual agreement.
786	S. Akhter, M. A. McDonald, P. van Breugel, S. Sohel, E. D. Kjær and R. Mariott	2017	Habitat distribution modelling to identify areas of high conservation value under climate change for Mangifera sylvatica Roxb. of Bangladesh	Published	10.1016/j.landusepol.2016.10.027	Excluded	During preliminary title and abstract screening	Do not meet the inclusion criteria presented Table 1 in the manuscript			Md. Nuruzzaman Khan and Md. Saiful Islam, checked for contradictions by Md. Iqbal Kabir, who also made the final decision on reasons for exclusion upon mutual agreement.
787	M. L. Raihan, C. P. M. Sianipar, M. Basu, K. Onitsuka, T. Chumky, M. N. I. Sarker and S. Hoshino	2021	Hailstorms in Northern Bangladesh: Investigating Hazard Prioritization by and Perceived Risks for Farmers	Published	10.1007/978-3-030-77259-8_23	Excluded	During preliminary title and abstract screening	Do not meet the inclusion criteria presented Table 1 in the manuscript			Md. Nuruzzaman Khan and Md. Saiful Islam, checked for contradictions by Md. Iqbal Kabir, who also made the final decision on reasons for exclusion upon mutual agreement.
788	S. Nath, F. van Laerhoven and P. P. J. Driessen	2019	Have Bangladesh's polders decreased livelihood vulnerability? A comparative case study	Published	10.3390/su11247141	Excluded	During preliminary title and abstract screening	Do not meet the inclusion criteria presented Table 1 in the manuscript			Md. Nuruzzaman Khan and Md. Saiful Islam, checked for contradictions by Md. Iqbal Kabir, who also made the final decision on reasons for exclusion upon mutual agreement.
789	R. Smith, V. Sounderajah and A. Darzi	2021	Have international in-person medical meetings had their day?	Published	https://dx.doi.org/10.1136/bmj.n2345	Excluded	During preliminary title and abstract screening	Do not meet the inclusion criteria presented Table 1 in the manuscript			Md. Nuruzzaman Khan and Md. Saiful Islam, checked for contradictions by Md. Iqbal Kabir, who also made the final decision on reasons for exclusion upon mutual agreement.
790	S. Bremer	2017	Have we given up too much? On yielding climate representation to experts	Published	10.1016/j.futures.2017.01.008	Excluded	During preliminary title and abstract screening	Do not meet the inclusion criteria presented Table 1 in the manuscript			Md. Nuruzzaman Khan and Md. Saiful Islam, checked for contradictions by Md. Iqbal Kabir, who also made the final decision on reasons for exclusion upon mutual agreement.
791	M. S. Islam, M. E. Hossain, M. A. Khan, M. J. Rana, N. S. Ema and F. V. Bekun	2022	Heading towards sustainable environment: exploring the dynamic linkage among selected macroeconomic variables and ecological footprint using a novel dynamic ARDL simulations approach	Published	https://dx.doi.org/10.1007/s11356-021-17375-9	Excluded	During preliminary title and abstract screening	Do not meet the inclusion criteria presented Table 1 in the manuscript			Md. Nuruzzaman Khan and Md. Saiful Islam, checked for contradictions by Md. Iqbal Kabir, who also made the final decision on reasons for exclusion upon mutual agreement.
792	M. Z. Hassan, S. M. Fahim, A. H. A. Zafr, M. S. Islam and S. Alam	2016	Healthcare financing in Bangladesh: Challenges and recommendations	Published	https://dx.doi.org/10.3329/bjms.v15i4.21698	Excluded	During preliminary title and abstract screening	Do not meet the inclusion criteria presented Table 1 in the manuscript			Md. Nuruzzaman Khan and Md. Saiful Islam, checked for contradictions by Md. Iqbal Kabir, who also made the final decision on reasons for exclusion upon mutual agreement.
793	M. R. Khan, S. Huq, A. N. Risha and S. S. Alam	2021	High-density population and displacement in Bangladesh	Published	https://dx.doi.org/10.1126/science.abi6364	Excluded	During preliminary title and abstract screening	Do not meet the inclusion criteria presented Table 1 in the manuscript			Md. Nuruzzaman Khan and Md. Saiful Islam, checked for contradictions by Md. Iqbal Kabir, who also made the final decision on reasons for exclusion upon mutual agreement.
794	S. Worku, B. Christensson, A. Bjorkman and D. Islam	1997	Higher proportion of CD8+ T cells in the blood in healthy adults from Ethiopia and Bangladesh compared with Sweden	Published	https://www.google.com/url?sa=t&source=web&rct=j&opi=89978449&url=https://pubmed.ncbi.nlm.nih.gov/9463685/&ved=2ahUKEwjd7fD76LeLAxUo1TgGHTxiMkMQFnoECBIQAQ&usg=AOvVaw2AViuNbmqNp4mw2FPFQC1C	Excluded	During preliminary title and abstract screening	Do not meet the inclusion criteria presented Table 1 in the manuscript			Md. Nuruzzaman Khan and Md. Saiful Islam, checked for contradictions by Md. Iqbal Kabir, who also made the final decision on reasons for exclusion upon mutual agreement.
[truncated: 573 more rows]
